# Supplementary material for: Crystal structure and Hirshfeld surface analysis of diethyl 5-(2-cyano­phen­oxy)isophthalate
Source: Acta Crystallogr E Crystallogr Commun. 2020 May 22;76(Pt 6):905–8. doi: 10.1107/S2056989020004508 (PMC7273980; doi:10.1107/S2056989020004508)
Supplement: Supplementary file 1 [file e-76-00905-sup1.cif]

##############################################################################
#                                                                            #
# This CIF contains the data in a paper accepted for publication in          #
# Acta Crystallographica Section E. It conforms to the requirements of       #
# Notes for Authors for Acta Crystallographica Section E, and has been       #
# peer reviewed under the auspices of the IUCr Commission on Journals.       #
#                                                                            #
# Full details of the Crystallographic Information File format               #
# are given in the paper "The Crystallographic Information File (CIF):       #
# a New Standard Archive File for Crystallography" by S. R. Hall, F. H.      #
# Allen and I. D. Brown [Acta Cryst. (1991), A47, 655-685].                  #
#                                                                            #
# The current version of the core CIF dictionary is obtainable from          #
# ftp://ftp.iucr.org/pub/cif_core.dic.                                       #
#                                                                            #
# Software is freely available for graphical display of the structure(s)     #
# in this CIF. For information consult the CIF software page                 #
# http://www.iucr.org/resources/cif/software.                                #
#                                                                            #
# This file may be used for bona fide research purposes within the           #
# scientific community so long as proper attribution is given to the journal # 
# article from which it was obtained.                                        #
#                                                                            #
##############################################################################
data_global
_audit_creation_method
;
Olex2 1.2
(compiled 2018.05.29 svn.r3508 for OlexSys, GUI svn.r5506)
;
_journal_date_recd_electronic     2020-03-23
_journal_date_accepted     2020-05-01
_journal_name_full     'Acta Crystallographica, Section E'
_journal_year     2020
_journal_volume     76
_journal_issue      6
_journal_page_first     905
_journal_page_last     908
_journal_paper_category     GO
_journal_paper_doi     10.1107/S2056989020004508
_journal_coeditor_code     EX2031
_publ_contact_author_name     'Maksym O. Plutenko'
_publ_contact_author_address
;
Department of Chemistry, National Taras Shevchenko University,
 Volodymyrska Street 64, 01601 Kyiv, Ukraine.
;
_publ_contact_author_email     plutenkom@yahoo.com
_publ_contact_author_fax     ?
_publ_contact_author_phone     ?
_publ_section_title
;
Crystal structure and Hirshfeld surface analysis of diethyl
5-(2-cyanophenoxy)isophthalate
;
_publ_section_title_footnote     .
loop_
    _publ_author_name
    _publ_author_footnote
    _publ_author_address
    'Muslim, Mohd' .
;
Department of Applied Chemistry, ZHCET, Aligarh Muslim University, Aligarh
202002, (UP)
India
;
    'Ali, Arif' .
;
Department of Applied Chemistry, ZHCET, Aligarh Muslim University, Aligarh
202002, (UP)
India
;
    'Kamaal, Saima' .
;
Department of Applied Chemistry, ZHCET, Aligarh Muslim University, Aligarh
202002, (UP)
India
;
    'Ahmad, Musheer' .
;
Department of Applied Chemistry, ZHCET, Aligarh Muslim University, Aligarh
202002, (UP)
India
;
    'Afzal, Mohd' .
;
Catalytic Chemistry Research Chair, Department of Chemistry,
College of Science,
KSU, Riyadh 11451,
Saudi Arabia
;
    'Plutenko, Maksym O.' .
;
Department of Chemistry, National Taras Shevchenko University,
Volodymyrska Street 64, 01601 Kyiv,
Ukraine
;
_publ_section_synopsis
;
The title compound is non-planar, subtending a dihedral angle of 82.38(4)\%
between the plane of hydroxy isophthalate-based ester and that of the
benzonitrile moiety. The molecule is bent at the ether linkage, with a
C~aryl~---O---C~aryl~ bond angle of 116.74 (11)\%. In the crystal, molecules
are linked by C---H...O hydrogen bonds and other weak interactions forming a
supramolecular framework.
;
data_I
_chemical_name_systematic
;
Diethyl 5-(2-cyanophenoxy)benzene-1,3-dicarboxylate
;
_chemical_name_common
;
Diethyl 5-(2-cyanophenoxy)isophthalate
;
_chemical_formula_moiety     'C19 H17 N O5'
_chemical_formula_sum     'C19 H17 N O5'
_chemical_formula_iupac     'C19 H17 N O5'
_chemical_formula_weight     339.35
_space_group_crystal_system     monoclinic
_space_group_name_H-M_alt     'P 1 21/c 1'
_space_group_name_Hall     '-P 2ybc'
loop_
    _space_group_symop_id
    _space_group_symop_operation_xyz
    1 x,y,z
    2 -x,y+1/2,-z+1/2
    3 -x,-y,-z
    4 x,-y-1/2,z-1/2
_cell_length_a     9.3581(5)
_cell_length_b     10.5306(6)
_cell_length_c     17.0141(10)
_cell_angle_alpha     90
_cell_angle_beta     91.967(2)
_cell_angle_gamma     90
_cell_volume     1675.69(16)
_cell_formula_units_Z     4
_cell_measurement_reflns_used     7552
_cell_measurement_theta_min     3.24
_cell_measurement_theta_max     28.17
_cell_measurement_temperature     100(2)
_exptl_crystal_description     block
_exptl_crystal_colour     colourless
_exptl_crystal_size_max     0.39
_exptl_crystal_size_mid     0.27
_exptl_crystal_size_min     0.16
_exptl_crystal_density_diffrn     1.3450
_exptl_crystal_F_000     712.4237
_exptl_absorpt_coefficient_mu     0.098
_exptl_absorpt_correction_type     multi-scan
_exptl_absorpt_process_details
;
(SADABS; Bruker, 2016)
;
_exptl_absorpt_correction_T_min     0.6112
_exptl_absorpt_correction_T_max     0.7457
_diffrn_ambient_temperature     100(2)
_diffrn_radiation_type     'Mo K\a'
_diffrn_radiation_wavelength     0.71073
_diffrn_measurement_device_type     'Bruker APEXII CCD'
_diffrn_measurement_method     '\f and \w scans'
_diffrn_reflns_number     25974
_diffrn_reflns_av_R_equivalents     0.0615
_diffrn_reflns_av_unetI/netI     0.0405
_diffrn_reflns_theta_min     5.82
_diffrn_reflns_theta_max     56.58
_diffrn_reflns_theta_full     28.2922
_diffrn_measured_fraction_theta_max     0.9964
_diffrn_measured_fraction_theta_full     0.9964
_diffrn_reflns_limit_h_min     -12
_diffrn_reflns_limit_h_max     12
_diffrn_reflns_limit_k_min     -14
_diffrn_reflns_limit_k_max     14
_diffrn_reflns_limit_l_min     -22
_diffrn_reflns_limit_l_max     22
_reflns_number_total     4149
_reflns_number_gt     3134
_reflns_threshold_expression     I>=2\s(I)
_refine_ls_structure_factor_coef     Fsqd
_refine_ls_matrix_type     full
_refine_ls_R_factor_all     0.0674
_refine_ls_R_factor_gt     0.0442
_refine_ls_wR_factor_gt     0.0933
_refine_ls_wR_factor_ref     0.1097
_refine_ls_goodness_of_fit_ref     1.0988
_refine_ls_restrained_S_all     1.0988
_refine_ls_number_reflns     4149
_refine_ls_number_parameters     294
_refine_ls_number_restraints     0
_refine_ls_number_constraints     0
_refine_ls_hydrogen_treatment     refall
_refine_ls_weighting_scheme     calc
_refine_ls_weighting_details
              'w=1/[\s^2^(Fo^2^)+(0.0350P)^2^+0.7212P] where P=(Fo^2^+2Fc^2^)/3'
_atom_sites_solution_primary     iterative
_refine_ls_shift/su_max     0.0005
_refine_ls_shift/su_mean     0.0001
_refine_diff_density_max     0.2986
_refine_diff_density_min     -0.3076
loop_
    _atom_type_symbol
    _atom_type_scat_Cromer_Mann_a1
    _atom_type_scat_Cromer_Mann_a2
    _atom_type_scat_Cromer_Mann_a3
    _atom_type_scat_Cromer_Mann_a4
    _atom_type_scat_Cromer_Mann_b1
    _atom_type_scat_Cromer_Mann_b2
    _atom_type_scat_Cromer_Mann_b3
    _atom_type_scat_Cromer_Mann_b4
    _atom_type_scat_Cromer_Mann_c
    _atom_type_scat_dispersion_source
    _atom_type_scat_dispersion_real
    _atom_type_scat_dispersion_imag
    _atom_type_scat_source
    H 0.49300 0.32291 0.14019 0.04081 10.51090 26.12570 3.14236 57.79970
                                                                 0.0030380000826
       'Henke, Gullikson and Davis, At. Data and Nucl. Data Tables, 1993, 54, 2'
                                                                         0.00000
                                                                         0.00000
                                                          'International Tables'
    C 2.31000 1.02000 1.58860 0.86500 20.84390 10.20750 0.56870 51.65120
                                                                  0.215599998832
       'Henke, Gullikson and Davis, At. Data and Nucl. Data Tables, 1993, 54, 2'
                                                                         0.00347
                                                                         0.00161
                                                          'nternational Tables '
    O 3.04850 2.28680 1.54630 0.86700 13.27710 5.70110 0.32390 32.90890
                                                                  0.250800013542
       'Henke, Gullikson and Davis, At. Data and Nucl. Data Tables, 1993, 54, 2'
                                                                         0.01158
                                                                         0.00611
                                                        'International Tables V'
    N 12.21260 3.13220 2.01250 1.16630 0.00570 9.89330 28.99750 0.58260
                                                                  -11.5290002823
       'Henke, Gullikson and Davis, At. Data and Nucl. Data Tables, 1993, 54, 2'
                                                                         0.00653
                                                                         0.00323
                                                        'International Tables V'
_computing_data_collection
;
APEX2 (Bruker, 2016)
;
_computing_cell_refinement
;
SAINT (Bruker, 2016)
;
_computing_data_reduction
;
SAINT (Bruker, 2016)
;
_computing_structure_solution
;
<i>olex2.solve</i> (Bourhis <i>et al.</i>,  2015)
;
_computing_structure_refinement
;
<i>olex2.refine</i> (Bourhis <i>et al.</i>,  2015)
;
_computing_molecular_graphics
;
<i>OLEX2</i> (Dolomanov <i>et al.</i>,  2009)
;
_computing_publication_material
;
<i>OLEX2</i> (Dolomanov <i>et al.</i>,  2009)
;
loop_
    _atom_site_type_symbol
    _atom_site_label
    _atom_site_fract_x
    _atom_site_fract_y
    _atom_site_fract_z
    _atom_site_U_iso_or_equiv
    _atom_site_adp_type
    _atom_site_occupancy
    O O1 0.22713(11) 0.50496(10) 0.53544(6) 0.0229(2) Uani 1.000000
    O O2 0.42747(13) 0.38970(12) 0.55579(7) 0.0360(3) Uani 1.000000
    O O3 0.06230(11) 0.78631(10) 0.73574(6) 0.0213(2) Uani 1.000000
    O O4 0.20643(11) 0.84802(11) 0.83720(7) 0.0266(3) Uani 1.000000
    O O5 0.64745(11) 0.57614(10) 0.80523(6) 0.0232(2) Uani 1.000000
    N N1 1.00269(15) 0.58018(13) 0.86616(8) 0.0285(3) Uani 1.000000
    C C1 0.1112(2) 0.31216(17) 0.48736(11) 0.0312(4) Uani 1.000000
    H H1a 0.026(2) 0.3334(18) 0.5175(11) 0.036(5) Uiso 1.000000
    H H1b 0.174(2) 0.255(2) 0.5194(12) 0.044(6) Uiso 1.000000
    H H1c 0.079(2) 0.265(2) 0.4393(12) 0.045(6) Uiso 1.000000
    C C2 0.19053(19) 0.42986(16) 0.46556(9) 0.0255(3) Uani 1.000000
    H H2a 0.279(2) 0.4097(17) 0.4384(11) 0.030(5) Uiso 1.000000
    H H2b 0.130(2) 0.4875(19) 0.4334(11) 0.036(5) Uiso 1.000000
    C C3 0.34773(16) 0.47318(14) 0.57513(9) 0.0216(3) Uani 1.000000
    C C4 0.37168(16) 0.55112(13) 0.64759(9) 0.0187(3) Uani 1.000000
    C C5 0.26900(15) 0.63480(14) 0.67416(9) 0.0180(3) Uani 1.000000
    H H5 0.1801(18) 0.6472(16) 0.6445(10) 0.020(4) Uiso 1.000000
    C C6 0.29409(15) 0.70006(13) 0.74438(9) 0.0184(3) Uani 1.000000
    C C7 0.18526(15) 0.78627(14) 0.77797(9) 0.0193(3) Uani 1.000000
    C C9 -0.05528(16) 0.85475(16) 0.77059(10) 0.0238(3) Uani 1.000000
    H H9a -0.0642(18) 0.8230(17) 0.8257(11) 0.026(4) Uiso 1.000000
    H H9b -0.0293(18) 0.9469(17) 0.7713(10) 0.024(4) Uiso 1.000000
    C C10 -0.18649(17) 0.82704(18) 0.72010(11) 0.0282(4) Uani 1.000000
    H H10a -0.1759(19) 0.8645(18) 0.6671(12) 0.033(5) Uiso 1.000000
    H H10b -0.202(2) 0.735(2) 0.7152(11) 0.035(5) Uiso 1.000000
    H H10c -0.271(2) 0.865(2) 0.7460(12) 0.044(6) Uiso 1.000000
    C C11 0.42139(16) 0.68242(14) 0.78809(9) 0.0198(3) Uani 1.000000
    H H11 0.4401(17) 0.7255(16) 0.8374(10) 0.021(4) Uiso 1.000000
    C C12 0.52017(15) 0.59670(14) 0.76114(9) 0.0193(3) Uani 1.000000
    C C13 0.49852(16) 0.53133(14) 0.69155(9) 0.0199(3) Uani 1.000000
    H H13 0.5670(17) 0.4739(16) 0.6743(9) 0.017(4) Uiso 1.000000
    C C14 0.64157(15) 0.49105(14) 0.86643(9) 0.0189(3) Uani 1.000000
    C C15 0.51899(17) 0.42882(14) 0.88849(9) 0.0216(3) Uani 1.000000
    H H15 0.429(2) 0.4474(18) 0.8609(11) 0.034(5) Uiso 1.000000
    C C16 0.52654(18) 0.34329(15) 0.95050(9) 0.0243(3) Uani 1.000000
    H H16 0.4388(18) 0.2977(16) 0.9645(10) 0.025(4) Uiso 1.000000
    C C17 0.65468(18) 0.31972(15) 0.99145(9) 0.0254(3) Uani 1.000000
    H H17 0.659(2) 0.2606(18) 1.0337(11) 0.034(5) Uiso 1.000000
    C C18 0.77621(17) 0.38328(15) 0.97039(9) 0.0229(3) Uani 1.000000
    H H18 0.8631(18) 0.3700(16) 0.9991(10) 0.023(4) Uiso 1.000000
    C C19 0.77115(15) 0.46874(14) 0.90750(9) 0.0194(3) Uani 1.000000
    C C20 0.89888(16) 0.53164(15) 0.88389(9) 0.0218(3) Uani 1.000000
loop_
    _atom_site_aniso_label
    _atom_site_aniso_U_11
    _atom_site_aniso_U_22
    _atom_site_aniso_U_33
    _atom_site_aniso_U_12
    _atom_site_aniso_U_13
    _atom_site_aniso_U_23
    O1 0.0265(6) 0.0223(5) 0.0195(5) 0.0021(4) -0.0050(4) -0.0020(4)
    O2 0.0327(7) 0.0383(7) 0.0368(7) 0.0128(6) -0.0025(5) -0.0149(6)
    O3 0.0165(5) 0.0264(6) 0.0208(5) 0.0056(4) -0.0010(4) -0.0018(4)
    O4 0.0237(6) 0.0285(6) 0.0274(6) -0.0002(5) -0.0019(5) -0.0096(5)
    O5 0.0154(5) 0.0285(6) 0.0252(6) -0.0019(4) -0.0048(4) 0.0098(5)
    N1 0.0227(7) 0.0311(7) 0.0313(8) -0.0018(6) -0.0054(6) -0.0021(6)
    C1 0.0372(10) 0.0299(9) 0.0265(9) -0.0063(8) 0.0035(8) -0.0051(7)
    C2 0.0340(9) 0.0252(8) 0.0172(7) -0.0020(7) -0.0022(7) -0.0022(6)
    C3 0.0219(8) 0.0212(7) 0.0218(8) 0.0022(6) 0.0006(6) 0.0015(6)
    C4 0.0186(7) 0.0183(7) 0.0191(7) -0.0001(6) 0.0005(6) 0.0027(6)
    C5 0.0156(7) 0.0185(7) 0.0199(7) -0.0004(6) -0.0015(6) 0.0039(6)
    C6 0.0173(7) 0.0179(7) 0.0200(7) -0.0004(5) 0.0002(6) 0.0036(6)
    C7 0.0174(7) 0.0194(7) 0.0212(7) -0.0007(6) -0.0006(6) 0.0008(6)
    C9 0.0203(8) 0.0280(8) 0.0232(8) 0.0073(6) 0.0019(6) -0.0025(7)
    C10 0.0185(8) 0.0373(10) 0.0288(9) 0.0051(7) 0.0011(7) -0.0033(8)
    C11 0.0196(7) 0.0212(7) 0.0185(7) -0.0034(6) -0.0012(6) 0.0024(6)
    C12 0.0139(7) 0.0218(7) 0.0220(8) -0.0019(6) -0.0026(6) 0.0070(6)
    C13 0.0180(7) 0.0192(7) 0.0226(8) 0.0017(6) 0.0034(6) 0.0048(6)
    C14 0.0192(7) 0.0170(7) 0.0204(7) 0.0020(6) -0.0029(6) 0.0001(6)
    C15 0.0192(7) 0.0229(7) 0.0225(8) 0.0002(6) -0.0024(6) 0.0001(6)
    C16 0.0274(8) 0.0217(7) 0.0241(8) -0.0002(6) 0.0025(6) 0.0009(6)
    C17 0.0334(9) 0.0241(8) 0.0187(8) 0.0049(7) -0.0005(6) 0.0024(6)
    C18 0.0245(8) 0.0252(8) 0.0184(7) 0.0060(6) -0.0058(6) -0.0033(6)
    C19 0.0185(7) 0.0197(7) 0.0199(7) 0.0018(6) -0.0024(6) -0.0041(6)
    C20 0.0194(8) 0.0232(7) 0.0222(8) 0.0032(6) -0.0072(6) -0.0029(6)
loop_
    _geom_bond_atom_site_label_1
    _geom_bond_atom_site_label_2
    _geom_bond_site_symmetry_2
    _geom_bond_distance
    _geom_bond_publ_flag
    O1 C2 . 1.4588(18) ?
    O1 C3 . 1.3377(18) ?
    O2 C3 . 1.2061(19) ?
    O3 C7 . 1.3355(17) ?
    O3 C9 . 1.4583(17) ?
    O4 C7 . 1.2100(18) ?
    O5 C12 . 1.4025(17) ?
    O5 C14 . 1.3763(18) ?
    N1 C20 . 1.147(2) ?
    C1 H1a . 0.99(2) ?
    C1 H1b . 0.99(2) ?
    C1 H1c . 1.00(2) ?
    C1 C2 . 1.498(2) ?
    C2 H2a . 0.988(19) ?
    C2 H2b . 0.98(2) ?
    C3 C4 . 1.492(2) ?
    C4 C5 . 1.391(2) ?
    C4 C13 . 1.397(2) ?
    C5 H5 . 0.967(17) ?
    C5 C6 . 1.391(2) ?
    C6 C7 . 1.493(2) ?
    C6 C11 . 1.395(2) ?
    C9 H9a . 1.002(18) ?
    C9 H9b . 1.001(17) ?
    C9 C10 . 1.503(2) ?
    C10 H10a . 0.992(19) ?
    C10 H10b . 0.99(2) ?
    C10 H10c . 1.00(2) ?
    C11 H11 . 0.964(17) ?
    C11 C12 . 1.382(2) ?
    C12 C13 . 1.379(2) ?
    C13 H13 . 0.936(17) ?
    C14 C15 . 1.384(2) ?
    C14 C19 . 1.399(2) ?
    C15 H15 . 0.973(19) ?
    C15 C16 . 1.387(2) ?
    C16 H16 . 0.988(17) ?
    C16 C17 . 1.388(2) ?
    C17 H17 . 0.950(19) ?
    C17 C18 . 1.378(2) ?
    C18 H18 . 0.945(17) ?
    C18 C19 . 1.398(2) ?
    C19 C20 . 1.436(2) ?
loop_
    _geom_angle_atom_site_label_1
    _geom_angle_atom_site_label_2
    _geom_angle_atom_site_label_3
    _geom_angle_site_symmetry_1
    _geom_angle_site_symmetry_3
    _geom_angle
    _geom_angle_publ_flag
    C3 O1 C2 . . 116.50(12) ?
    C9 O3 C7 . . 115.44(11) ?
    C14 O5 C12 . . 116.74(11) ?
    H1b C1 H1a . . 108.8(16) ?
    H1c C1 H1a . . 108.1(16) ?
    H1c C1 H1b . . 107.9(17) ?
    C2 C1 H1a . . 110.9(11) ?
    C2 C1 H1b . . 110.5(12) ?
    C2 C1 H1c . . 110.5(12) ?
    C1 C2 O1 . . 110.56(13) ?
    H2a C2 O1 . . 108.7(10) ?
    H2a C2 C1 . . 111.7(11) ?
    H2b C2 O1 . . 103.5(11) ?
    H2b C2 C1 . . 111.8(11) ?
    H2b C2 H2a . . 110.3(16) ?
    O2 C3 O1 . . 124.32(14) ?
    C4 C3 O1 . . 112.32(12) ?
    C4 C3 O2 . . 123.35(14) ?
    C5 C4 C3 . . 122.10(13) ?
    C13 C4 C3 . . 117.47(13) ?
    C13 C4 C5 . . 120.30(14) ?
    H5 C5 C4 . . 120.5(10) ?
    C6 C5 C4 . . 119.60(13) ?
    C6 C5 H5 . . 119.9(10) ?
    C7 C6 C5 . . 122.14(13) ?
    C11 C6 C5 . . 120.52(14) ?
    C11 C6 C7 . . 117.28(13) ?
    O4 C7 O3 . . 124.15(13) ?
    C6 C7 O3 . . 112.38(12) ?
    C6 C7 O4 . . 123.46(13) ?
    H9a C9 O3 . . 107.7(10) ?
    H9b C9 O3 . . 107.3(10) ?
    H9b C9 H9a . . 109.9(14) ?
    C10 C9 O3 . . 106.54(13) ?
    C10 C9 H9a . . 112.2(10) ?
    C10 C9 H9b . . 112.9(10) ?
    H10a C10 C9 . . 109.7(11) ?
    H10b C10 C9 . . 110.6(11) ?
    H10b C10 H10a . . 109.5(15) ?
    H10c C10 C9 . . 108.3(12) ?
    H10c C10 H10a . . 110.4(16) ?
    H10c C10 H10b . . 108.3(16) ?
    H11 C11 C6 . . 121.8(10) ?
    C12 C11 C6 . . 118.62(14) ?
    C12 C11 H11 . . 119.5(10) ?
    C11 C12 O5 . . 119.28(13) ?
    C13 C12 O5 . . 118.64(13) ?
    C13 C12 C11 . . 122.08(13) ?
    C12 C13 C4 . . 118.85(14) ?
    H13 C13 C4 . . 120.5(10) ?
    H13 C13 C12 . . 120.7(10) ?
    C15 C14 O5 . . 124.64(13) ?
    C19 C14 O5 . . 115.53(13) ?
    C19 C14 C15 . . 119.83(14) ?
    H15 C15 C14 . . 119.3(11) ?
    C16 C15 C14 . . 119.51(14) ?
    C16 C15 H15 . . 121.2(11) ?
    H16 C16 C15 . . 118.6(10) ?
    C17 C16 C15 . . 121.22(15) ?
    C17 C16 H16 . . 120.2(10) ?
    H17 C17 C16 . . 120.5(11) ?
    C18 C17 C16 . . 119.28(15) ?
    C18 C17 H17 . . 120.3(11) ?
    H18 C18 C17 . . 119.8(10) ?
    C19 C18 C17 . . 120.36(14) ?
    C19 C18 H18 . . 119.8(10) ?
    C18 C19 C14 . . 119.78(14) ?
    C20 C19 C14 . . 119.90(13) ?
    C20 C19 C18 . . 120.31(13) ?
    C19 C20 N1 . . 178.46(16) ?
loop_
    _geom_hbond_atom_site_label_D
    _geom_hbond_atom_site_label_H
    _geom_hbond_atom_site_label_A
    _geom_hbond_site_symmetry_A
    _geom_hbond_distance_DH
    _geom_hbond_distance_HA
    _geom_hbond_distance_DA
    _geom_hbond_angle_DHA
    _geom_hbond_publ_flag
    C2 H2B O4 4_575 0.984(19) 2.504(19) 3.2071(2) 128.2(13) yes
    C13 H13 O4 2_646 0.936(16) 2.514(16) 3.4179(2) 163.5(12) yes
    C16 H16 O2 4_566 0.997(17) 2.516(17) 3.1941(2) 125.7(13) yes
    C18 H18 N1 3_767 0.945(17) 2.629(17) 3.430(2) 143.0(13) yes
    C10 H10C Cg1 2_556 1.00(2) 2.96(2) 3.7893(19) 140.4(15) yes
_shelx_res_file
;
TITL MM171A OLEX2: imported from CIF
CELL 0.71073 9.3581 10.5306 17.0141 90 91.967 90
ZERR 4 0.0005 0.0006 0.001 0 0.002 0
LATT 1
SYMM -X,0.5+Y,0.5-Z
SFAC C H N O
UNIT 76 68 4 20
SIZE 0.39 0.27 0.16
TEMP -173(2)
ACTA
bond $H
conf
Htab
OMIT 1 0 0
OMIT 0 0 2
OMIT 0 1 1
WGHT 0.034979 0.721183
FVAR 0.708838
REM <olex2.extras>
REM <HklSrc "%.\\ex2031.hkl">
REM </olex2.extras>
O1    4     0.22713  0.50496  0.53544  11.00000  0.02648  0.02230  0.01952 =
 -0.00198 -0.00496  0.00211
O2    4     0.42747  0.38970  0.55579  11.00000  0.03270  0.03835  0.03676 =
 -0.01492 -0.00255  0.01276
O3    4     0.06230  0.78631  0.73574  11.00000  0.01646  0.02639  0.02080 =
 -0.00185 -0.00103  0.00563
O4    4     0.20643  0.84802  0.83720  11.00000  0.02368  0.02852  0.02741 =
 -0.00965 -0.00190 -0.00017
O5    4     0.64745  0.57614  0.80523  11.00000  0.01535  0.02851  0.02523 =
 0.00979 -0.00479 -0.00194
N1    3     1.00269  0.58018  0.86616  11.00000  0.02267  0.03114  0.03131 =
 -0.00207 -0.00538 -0.00175
C1    1     0.11122  0.31216  0.48736  11.00000  0.03724  0.02994  0.02651 =
 -0.00512  0.00348 -0.00629
H1a   2     0.02578  0.33340  0.51750  11.00000  0.03556
H1b   2     0.17351  0.25531  0.51942  11.00000  0.04449
H1c   2     0.07895  0.26479  0.43932  11.00000  0.04459
C2    1     0.19053  0.42986  0.46556  11.00000  0.03405  0.02520  0.01719 =
 -0.00222 -0.00221 -0.00195
H2a   2     0.27932  0.40966  0.43838  11.00000  0.03032
H2b   2     0.13046  0.48752  0.43340  11.00000  0.03550
C3    1     0.34773  0.47318  0.57513  11.00000  0.02187  0.02118  0.02180 =
 0.00151  0.00058  0.00219
C4    1     0.37168  0.55112  0.64759  11.00000  0.01857  0.01832  0.01913 =
 0.00267  0.00047 -0.00007
C5    1     0.26900  0.63480  0.67416  11.00000  0.01563  0.01850  0.01986 =
 0.00388 -0.00154 -0.00038
H5    2     0.18007  0.64724  0.64449  11.00000  0.02036
C6    1     0.29409  0.70006  0.74438  11.00000  0.01732  0.01793  0.02001 =
 0.00360  0.00017 -0.00041
C7    1     0.18526  0.78627  0.77797  11.00000  0.01740  0.01939  0.02115 =
 0.00078 -0.00060 -0.00069
C9    1    -0.05528  0.85475  0.77059  11.00000  0.02035  0.02798  0.02318 =
 -0.00251  0.00193  0.00733
H9a   2    -0.06416  0.82297  0.82574  11.00000  0.02603
H9b   2    -0.02925  0.94691  0.77130  11.00000  0.02374
C10   1    -0.18649  0.82704  0.72010  11.00000  0.01846  0.03731  0.02883 =
 -0.00330  0.00110  0.00514
H10a  2    -0.17594  0.86449  0.66710  11.00000  0.03256
H10b  2    -0.20173  0.73460  0.71524  11.00000  0.03536
H10c  2    -0.27093  0.86465  0.74605  11.00000  0.04361
C11   1     0.42139  0.68242  0.78809  11.00000  0.01961  0.02120  0.01854 =
 0.00244 -0.00116 -0.00336
H11   2     0.44013  0.72555  0.83736  11.00000  0.02067
C12   1     0.52017  0.59670  0.76114  11.00000  0.01393  0.02183  0.02197 =
 0.00702 -0.00256 -0.00194
C13   1     0.49852  0.53133  0.69155  11.00000  0.01803  0.01918  0.02256 =
 0.00485  0.00340  0.00174
H13   2     0.56704  0.47395  0.67426  11.00000  0.01727
C14   1     0.64157  0.49105  0.86643  11.00000  0.01918  0.01700  0.02038 =
 0.00011 -0.00293  0.00202
C15   1     0.51899  0.42882  0.88849  11.00000  0.01916  0.02289  0.02253 =
 0.00010 -0.00240  0.00022
H15   2     0.42857  0.44736  0.86089  11.00000  0.03444
C16   1     0.52654  0.34329  0.95050  11.00000  0.02736  0.02166  0.02411 =
 0.00094  0.00254 -0.00017
H16   2     0.43877  0.29768  0.96449  11.00000  0.02531
C17   1     0.65468  0.31972  0.99145  11.00000  0.03337  0.02409  0.01865 =
 0.00235 -0.00047  0.00494
H17   2     0.65862  0.26060  1.03365  11.00000  0.03377
C18   1     0.77621  0.38328  0.97039  11.00000  0.02454  0.02521  0.01844 =
 -0.00333 -0.00583  0.00602
H18   2     0.86312  0.37001  0.99913  11.00000  0.02275
C19   1     0.77115  0.46874  0.90750  11.00000  0.01849  0.01969  0.01990 =
 -0.00411 -0.00244  0.00180
C20   1     0.89888  0.53164  0.88389  11.00000  0.01944  0.02320  0.02220 =
 -0.00291 -0.00717  0.00321
HKLF 4
END
Q1 1 0.53125 0.416667 0.933333 11 0.05 0.3
Q2 1 0.90625 0.611111 0.883333 11 0.05 0.27
Q3 1 0.375 0.527778 0.616667 11 0.05 0.27
Q4 1 0.40625 0.361111 0.5 11 0.05 0.26
Q5 1 0 0.722222 0.866667 11 0.05 0.26
Q6 1 0.25 0.416667 0.383333 11 0.05 0.26
Q7 1 0.15625 0.611111 0.8 11 0.05 0.26
Q8 1 0.46875 0.444444 0.883333 11 0.05 0.25
Q9 1 -0.3125 0.75 0.85 11 0.05 0.25
Q10 1 0.78125 0.416667 0.933333 11 0.05 0.25
Q11 1 0.71875 0.333333 0.966667 11 0.05 0.25
Q12 1 0.3125 0.555556 0.666667 11 0.05 0.24
Q13 1 0.46875 0.25 0.95 11 0.05 0.24
Q14 1 0.125 1.055556 0.833333 11 0.05 0.24
Q15 1 -0.21875 0.861111 0.6 11 0.05 0.24
Q16 1 0 1.138889 0.766667 11 0.05 0.24
Q17 1 0 0.805556 0.75 11 0.05 0.24
Q18 1 0.375 0.388889 0.85 11 0.05 0.24
Q19 1 0.71875 0.444444 0.883333 11 0.05 0.24
Q20 1 0.15625 0.361111 0.483333 11 0.05 0.23
  REM The information below was added by Olex2.
  REM
  REM R1 = 0.0442 for 3134 Fo > 4sig(Fo) and 0.0674 for all 4149 data
  REM 294 parameters refined using 0 restraints
  REM Highest difference peak 0.2986, deepest hole -0.3076
  REM Mean Shift 0.0001, Max Shift 0.0005.
  REM +++ Tabular Listing of Refinement Information +++
  REM R1_all = 0.0674
  REM R1_gt = 0.0442
  REM wR_ref = 0.1097
  REM GOOF = 1.0988
  REM Shift_max = 0.0005
  REM Shift_mean = 0.0001
  REM Reflections_all = 4149
  REM Reflections_gt = 3134
  REM Parameters = 294
  REM Hole = -0.3076
  REM Peak = 0.2986
  REM Flack = n/a
;
