# Supplementary material for: Crystal structure and Hirshfeld surface analysis of diethyl 5-(2-cyano­phen­oxy)isophthalate
Source: Acta Crystallogr E Crystallogr Commun. 2020 May 22;76(Pt 6):905–8. doi: 10.1107/S2056989020004508 (PMC7273980; doi:10.1107/S2056989020004508)
Supplement: Supplementary file 2 [file e-76-00905-Isup2.hkl]

#
# h,k,l, Fo-squared, sigma(Fo-squared), Fc and phi(calc)
#
data_I
_shelx_title ' MM171A_0m_a.res in P2(1)/c'
_shelx_refln_list_code          6
_shelx_F_calc_maximum      145.88
_exptl_crystal_F_000       712.00
_reflns_d_resolution_high  0.8393

loop_
 _space_group_symop_operation_xyz
 'x, y, z'
 '-x, y+1/2, -z+1/2'
 '-x, -y, -z'
 'x, -y-1/2, z-1/2'

_cell_length_a     9.3581
_cell_length_b    10.5306
_cell_length_c    17.0141
_cell_angle_alpha  90.000
_cell_angle_beta   91.967
_cell_angle_gamma  90.000

loop_
 _refln_index_h
 _refln_index_k
 _refln_index_l
 _refln_F_squared_meas
 _refln_F_squared_sigma
 _refln_F_calc
 _refln_phase_calc
2 0 0 275.85 5.66 17.65 180.0
3 0 0 1269.27 20.30 37.51 180.0
4 0 0 1234.73 22.05 33.74 0.0
5 0 0 1015.87 24.53 32.16 0.0
6 0 0 221.69 10.19 15.19 0.0
7 0 0 4267.17 93.54 65.13 180.0
8 0 0 0.00 4.34 0.21 0.0
9 0 0 95.06 9.34 9.07 0.0
10 0 0 27.69 6.23 4.97 0.0
11 0 0 106.97 11.78 9.35 0.0
1 1 0 3413.68 90.27 64.01 0.0
2 1 0 1020.49 11.16 34.08 180.0
3 1 0 1647.53 16.89 41.47 180.0
4 1 0 0.00 0.52 0.40 180.0
5 1 0 613.69 11.64 23.99 0.0
6 1 0 75.29 4.43 9.24 0.0
7 1 0 42.86 4.05 6.51 0.0
8 1 0 1.22 2.05 1.06 180.0
9 1 0 13.64 3.21 3.63 180.0
10 1 0 41.34 6.06 4.76 180.0
11 1 0 0.00 3.43 2.52 0.0
0 2 0 3460.30 47.25 61.19 0.0
1 2 0 4572.05 39.00 70.58 180.0
2 2 0 1.08 0.59 0.57 180.0
3 2 0 92.43 2.45 10.63 0.0
4 2 0 164.29 3.85 12.38 0.0
5 2 0 113.49 4.23 10.33 0.0
6 2 0 353.62 11.88 18.53 0.0
7 2 0 970.65 26.43 30.83 180.0
8 2 0 2227.05 36.84 46.46 0.0
9 2 0 436.76 12.95 20.71 0.0
10 2 0 14.26 4.67 4.13 180.0
11 2 0 0.00 6.18 0.28 0.0
1 3 0 972.77 11.50 33.70 180.0
2 3 0 504.89 7.17 21.97 0.0
3 3 0 2897.17 31.82 54.47 180.0
4 3 0 382.84 7.23 18.13 180.0
5 3 0 33.71 1.96 6.39 0.0
6 3 0 13.04 1.74 2.28 180.0
7 3 0 552.22 12.57 23.62 180.0
8 3 0 5.81 3.27 2.53 180.0
9 3 0 195.05 7.05 13.51 0.0
10 3 0 30.91 5.50 4.75 0.0
0 4 0 221.86 9.55 15.25 180.0
1 4 0 232.15 5.01 15.11 0.0
2 4 0 414.66 7.12 20.07 180.0
3 4 0 303.90 6.67 16.32 0.0
4 4 0 869.40 14.00 28.84 180.0
5 4 0 100.25 4.94 11.16 180.0
6 4 0 0.00 1.55 0.93 0.0
7 4 0 419.66 16.01 20.88 180.0
8 4 0 76.47 7.94 8.66 0.0
9 4 0 14.88 3.96 3.46 0.0
10 4 0 9.93 5.04 2.50 180.0
1 5 0 716.81 12.24 27.14 180.0
2 5 0 101.64 4.03 10.40 0.0
3 5 0 369.25 8.65 19.49 0.0
4 5 0 64.43 3.30 7.98 0.0
5 5 0 154.19 4.28 12.70 0.0
6 5 0 127.43 8.00 11.13 0.0
7 5 0 0.00 4.28 0.68 180.0
8 5 0 239.73 12.86 14.25 0.0
9 5 0 0.00 5.16 1.12 0.0
10 5 0 34.45 6.16 5.23 180.0
0 6 0 1249.90 28.64 34.05 0.0
1 6 0 44.22 3.31 6.80 0.0
2 6 0 1500.02 22.42 38.31 180.0
3 6 0 131.31 5.23 12.28 180.0
4 6 0 41.77 3.30 5.17 180.0
5 6 0 0.75 1.01 0.97 180.0
6 6 0 300.05 12.47 18.09 180.0
7 6 0 157.28 9.64 12.50 180.0
8 6 0 31.68 5.31 5.51 180.0
9 6 0 17.19 6.22 5.27 0.0
1 7 0 193.81 6.89 13.81 0.0
2 7 0 1996.09 32.77 43.39 180.0
3 7 0 55.52 4.18 6.78 0.0
4 7 0 357.10 9.34 18.59 180.0
5 7 0 129.81 4.96 12.02 0.0
6 7 0 0.00 2.28 1.56 0.0
7 7 0 20.75 4.74 5.55 0.0
8 7 0 4.04 4.00 0.03 180.0
9 7 0 32.93 6.75 6.18 0.0
0 8 0 309.09 12.37 17.36 180.0
1 8 0 17.98 2.78 3.48 0.0
2 8 0 326.08 10.23 17.50 180.0
3 8 0 44.06 4.32 6.18 180.0
4 8 0 325.21 9.51 17.78 0.0
5 8 0 27.59 3.39 5.45 0.0
6 8 0 376.79 15.40 19.19 180.0
7 8 0 2.59 6.23 1.84 180.0
8 8 0 9.17 5.83 4.69 0.0
1 9 0 168.78 6.87 13.56 0.0
2 9 0 2.15 1.78 0.74 0.0
3 9 0 473.17 13.93 21.52 180.0
4 9 0 417.34 12.65 20.55 180.0
5 9 0 7.44 2.89 2.74 0.0
6 9 0 37.49 3.92 5.79 0.0
7 9 0 35.98 6.09 5.97 180.0
0 10 0 108.72 9.42 9.51 0.0
1 10 0 4.95 2.22 2.61 180.0
2 10 0 2.32 2.56 2.35 180.0
3 10 0 22.85 3.90 4.27 0.0
4 10 0 6.51 3.55 2.20 180.0
5 10 0 0.21 3.28 0.48 0.0
6 10 0 9.02 7.19 1.76 180.0
1 11 0 240.61 9.25 14.76 0.0
2 11 0 68.89 6.61 8.72 0.0
3 11 0 272.92 10.95 15.59 180.0
4 11 0 18.61 3.97 5.48 0.0
5 11 0 8.41 3.44 0.64 0.0
0 12 0 0.00 4.19 0.83 180.0
1 12 0 54.52 5.79 6.68 180.0
2 12 0 35.27 4.80 6.21 0.0
3 12 0 0.00 4.47 1.73 180.0
-11 1 1 66.50 8.03 7.56 180.0
-10 1 1 0.00 3.01 2.17 0.0
-9 1 1 240.85 10.56 15.81 180.0
-8 1 1 353.96 12.42 18.79 0.0
-7 1 1 3.57 1.82 2.58 180.0
-6 1 1 274.81 7.94 17.22 180.0
-5 1 1 1032.83 15.53 32.20 0.0
-4 1 1 0.09 0.56 0.30 180.0
-3 1 1 350.33 5.76 19.08 180.0
-2 1 1 2606.49 25.07 52.09 180.0
-1 1 1 348.05 23.31 19.64 180.0
1 1 1 37.03 3.44 8.85 0.0
2 1 1 869.64 10.42 30.79 180.0
3 1 1 120.26 2.86 10.74 180.0
4 1 1 238.53 5.01 15.03 180.0
5 1 1 39.50 2.70 5.71 0.0
6 1 1 92.73 4.81 10.34 180.0
7 1 1 83.18 5.03 9.28 0.0
8 1 1 2039.23 34.75 44.62 180.0
9 1 1 8.08 2.82 2.64 0.0
10 1 1 10.26 3.75 3.13 180.0
11 1 1 10.08 8.52 4.33 0.0
-11 2 1 54.71 10.33 7.30 0.0
-10 2 1 135.36 8.64 11.39 0.0
-9 2 1 26.48 7.17 4.86 0.0
-8 2 1 358.93 11.26 19.38 0.0
-7 2 1 824.81 17.70 28.50 0.0
-6 2 1 7.06 1.64 2.88 0.0
-5 2 1 25.72 2.27 5.24 180.0
-4 2 1 667.06 10.92 25.23 180.0
-3 2 1 6346.89 56.53 79.48 0.0
-2 2 1 1.81 0.61 0.88 180.0
-1 2 1 307.25 4.35 17.59 180.0
0 2 1 1.59 0.41 0.67 0.0
1 2 1 9729.97 85.60 104.93 180.0
2 2 1 520.81 7.77 21.74 0.0
3 2 1 272.51 5.95 16.41 0.0
4 2 1 258.89 5.27 15.62 0.0
5 2 1 1873.02 25.53 41.52 180.0
6 2 1 372.53 8.79 18.97 0.0
7 2 1 167.92 6.35 12.82 0.0
8 2 1 1639.72 28.93 40.25 0.0
9 2 1 4.20 4.05 1.08 180.0
10 2 1 24.84 5.63 5.18 180.0
-10 3 1 97.31 9.09 9.45 180.0
-9 3 1 26.92 3.96 5.69 0.0
-8 3 1 194.05 7.65 13.91 180.0
-7 3 1 78.86 4.89 8.46 180.0
-6 3 1 1296.44 20.79 35.93 0.0
-5 3 1 0.00 1.37 0.50 180.0
-4 3 1 8.68 1.29 4.20 0.0
-3 3 1 71.55 2.82 8.77 180.0
-2 3 1 124.00 3.84 11.32 0.0
-1 3 1 5508.40 46.11 77.30 180.0
0 3 1 278.50 4.76 17.41 0.0
1 3 1 201.53 3.86 15.13 180.0
2 3 1 873.92 11.29 29.79 180.0
3 3 1 120.80 4.59 11.71 0.0
4 3 1 694.26 14.79 25.98 0.0
5 3 1 138.19 6.31 11.64 0.0
6 3 1 0.00 2.19 0.33 0.0
7 3 1 488.13 15.48 22.13 180.0
8 3 1 306.88 10.38 17.61 0.0
9 3 1 9.43 5.31 3.94 180.0
10 3 1 45.54 10.09 7.10 180.0
-10 4 1 1.67 4.61 2.45 0.0
-9 4 1 213.61 17.18 13.37 180.0
-8 4 1 15.18 2.53 3.94 0.0
-7 4 1 647.88 21.30 24.35 180.0
-6 4 1 1307.69 20.67 34.67 0.0
-5 4 1 719.17 13.13 26.67 0.0
-4 4 1 1496.18 23.29 37.30 180.0
-3 4 1 2243.16 35.41 46.02 180.0
-2 4 1 732.18 10.71 26.63 0.0
-1 4 1 2129.50 21.68 47.12 0.0
0 4 1 5127.05 45.59 73.42 0.0
1 4 1 1170.69 13.21 34.90 0.0
2 4 1 29.31 1.82 4.89 0.0
3 4 1 1006.86 13.52 31.19 0.0
4 4 1 753.11 16.17 27.46 0.0
5 4 1 0.07 1.57 0.30 180.0
6 4 1 234.26 9.32 14.91 0.0
7 4 1 2478.57 88.80 49.99 180.0
8 4 1 7.91 4.98 3.56 180.0
9 4 1 7.99 4.59 0.13 180.0
10 4 1 1.42 6.97 0.88 0.0
-10 5 1 31.20 6.48 5.71 0.0
-9 5 1 68.16 7.99 8.85 0.0
-8 5 1 93.62 8.97 9.75 0.0
-7 5 1 18.86 4.71 3.84 180.0
-6 5 1 57.48 3.55 6.81 180.0
-5 5 1 71.54 3.77 7.93 180.0
-4 5 1 91.32 4.24 9.21 0.0
-3 5 1 394.84 8.37 20.62 180.0
-2 5 1 1838.02 50.72 43.65 180.0
-1 5 1 1113.11 15.07 33.10 0.0
0 5 1 106.75 3.61 10.44 0.0
1 5 1 602.32 9.94 24.36 0.0
2 5 1 653.28 11.54 24.73 0.0
3 5 1 0.69 1.11 1.94 0.0
4 5 1 1054.41 16.32 31.49 0.0
5 5 1 20.90 3.12 5.17 0.0
6 5 1 428.81 13.21 20.65 0.0
7 5 1 265.43 11.71 16.48 180.0
8 5 1 383.82 16.38 19.05 0.0
9 5 1 13.02 4.31 2.94 0.0
10 5 1 21.15 5.93 4.26 0.0
-9 6 1 85.54 9.88 9.17 0.0
-8 6 1 2.38 4.01 1.43 0.0
-7 6 1 85.84 7.84 10.62 0.0
-6 6 1 7.27 1.95 2.77 0.0
-5 6 1 144.50 6.03 12.18 180.0
-4 6 1 11.51 2.10 2.71 0.0
-3 6 1 66.27 5.37 7.57 180.0
-2 6 1 118.86 5.72 10.56 0.0
-1 6 1 111.04 5.24 9.49 180.0
0 6 1 100.07 4.77 9.72 0.0
1 6 1 720.01 12.38 26.17 180.0
2 6 1 2.08 1.35 0.50 0.0
3 6 1 307.25 7.23 16.30 0.0
4 6 1 367.52 7.84 18.62 180.0
5 6 1 73.88 5.82 8.80 0.0
6 6 1 5.80 2.77 2.86 180.0
7 6 1 0.00 3.29 0.60 0.0
8 6 1 70.70 7.57 8.45 0.0
9 6 1 0.00 4.22 1.19 180.0
-9 7 1 59.54 7.35 6.45 0.0
-8 7 1 5.96 3.90 3.01 0.0
-7 7 1 106.76 9.21 11.19 0.0
-6 7 1 16.27 2.01 4.07 0.0
-5 7 1 233.87 7.81 15.30 0.0
-4 7 1 675.82 15.43 26.40 0.0
-3 7 1 419.41 12.81 20.46 0.0
-2 7 1 210.22 8.89 14.46 0.0
-1 7 1 202.01 7.45 13.96 0.0
0 7 1 169.27 6.26 13.29 0.0
1 7 1 161.35 6.82 12.78 180.0
2 7 1 227.37 7.45 14.43 180.0
3 7 1 10.97 1.66 3.24 180.0
4 7 1 47.93 3.23 6.48 0.0
5 7 1 32.85 2.37 5.63 180.0
6 7 1 103.50 8.64 9.84 180.0
7 7 1 137.83 9.58 12.38 180.0
8 7 1 18.84 5.08 4.90 0.0
9 7 1 0.00 4.06 1.32 180.0
-8 8 1 20.03 5.83 6.48 180.0
-7 8 1 64.76 9.23 8.57 0.0
-6 8 1 99.08 4.40 9.89 180.0
-5 8 1 312.28 9.06 17.42 180.0
-4 8 1 8.88 3.29 3.59 0.0
-3 8 1 102.79 7.03 9.68 180.0
-2 8 1 4.91 2.33 2.27 180.0
-1 8 1 2.11 1.71 0.30 0.0
0 8 1 143.08 6.41 11.70 180.0
1 8 1 66.95 4.87 8.48 0.0
2 8 1 651.29 14.35 25.07 0.0
3 8 1 90.36 5.26 9.70 180.0
4 8 1 240.94 8.77 15.54 180.0
5 8 1 3.39 2.17 1.75 180.0
6 8 1 144.43 9.72 12.67 180.0
7 8 1 1.67 3.80 2.38 180.0
8 8 1 6.01 5.43 3.76 0.0
-7 9 1 0.00 3.73 0.14 0.0
-6 9 1 211.50 12.00 14.62 180.0
-5 9 1 9.40 3.63 2.03 180.0
-4 9 1 45.56 4.92 7.72 0.0
-3 9 1 357.17 12.02 18.49 180.0
-2 9 1 7.82 2.75 3.24 0.0
-1 9 1 390.15 10.58 19.13 180.0
0 9 1 93.22 5.88 9.85 0.0
1 9 1 29.47 3.71 5.84 180.0
2 9 1 158.58 7.03 11.99 0.0
3 9 1 107.19 6.38 10.19 0.0
4 9 1 83.64 6.52 9.24 0.0
5 9 1 44.06 5.28 6.08 180.0
6 9 1 90.46 8.21 9.74 0.0
7 9 1 125.46 12.62 11.37 0.0
-6 10 1 150.49 8.63 11.92 0.0
-5 10 1 357.84 12.29 19.15 180.0
-4 10 1 86.44 7.12 9.86 0.0
-3 10 1 542.20 15.78 22.54 180.0
-2 10 1 94.70 6.73 9.93 180.0
-1 10 1 3.88 2.51 2.93 180.0
0 10 1 197.31 7.61 14.30 180.0
1 10 1 14.01 3.72 4.02 180.0
2 10 1 74.95 5.68 8.55 0.0
3 10 1 155.04 7.82 13.03 180.0
4 10 1 125.41 7.51 10.64 0.0
5 10 1 219.30 14.52 15.41 180.0
6 10 1 116.34 16.22 10.99 180.0
-5 11 1 2.78 3.88 2.08 0.0
-4 11 1 16.06 4.06 4.07 180.0
-3 11 1 324.12 11.80 16.97 180.0
-2 11 1 116.47 7.25 9.55 0.0
-1 11 1 135.22 8.30 11.36 0.0
0 11 1 9.61 3.23 4.22 180.0
1 11 1 76.96 5.95 8.68 0.0
2 11 1 284.60 10.16 16.41 180.0
3 11 1 124.56 8.46 11.46 180.0
4 11 1 336.73 12.32 17.38 0.0
5 11 1 76.21 8.75 8.22 180.0
-3 12 1 128.91 10.26 11.08 180.0
-2 12 1 21.04 3.89 3.91 0.0
-1 12 1 139.60 8.79 11.92 0.0
0 12 1 106.09 7.74 10.12 0.0
1 12 1 135.62 9.04 11.43 180.0
2 12 1 534.83 16.61 22.73 0.0
3 12 1 224.45 10.74 14.13 180.0
-11 0 2 143.10 14.26 11.26 180.0
-10 0 2 219.83 15.77 14.84 180.0
-9 0 2 5622.04 124.03 73.99 0.0
-8 0 2 32.74 9.45 5.58 180.0
-7 0 2 50.53 9.14 7.38 180.0
-6 0 2 148.48 9.68 12.53 180.0
-5 0 2 353.45 11.15 17.49 0.0
-4 0 2 675.71 16.80 26.62 0.0
-3 0 2 157.04 6.98 13.18 0.0
-2 0 2 14295.03 259.29 122.58 180.0
-1 0 2 4615.62 197.01 73.93 0.0
2 0 2 1126.74 15.44 33.55 0.0
3 0 2 4019.53 52.01 62.51 180.0
4 0 2 2886.75 66.21 53.43 180.0
5 0 2 127.42 5.24 10.37 0.0
6 0 2 346.02 12.87 18.13 180.0
7 0 2 466.94 19.27 21.18 0.0
8 0 2 2468.47 93.55 48.43 0.0
9 0 2 82.87 10.55 10.11 0.0
10 0 2 22.79 7.43 4.73 0.0
11 0 2 9.18 5.17 3.26 180.0
-11 1 2 0.00 4.17 0.30 0.0
-10 1 2 3.32 4.37 1.73 180.0
-9 1 2 1412.07 31.00 36.70 180.0
-8 1 2 913.54 22.40 30.42 0.0
-7 1 2 207.89 8.80 14.39 180.0
-6 1 2 101.89 4.70 10.09 180.0
-5 1 2 56.88 3.58 7.71 180.0
-4 1 2 138.02 3.86 11.20 0.0
-3 1 2 37.65 1.85 5.89 0.0
-2 1 2 126.73 2.93 12.15 0.0
-1 1 2 390.61 5.21 20.58 0.0
0 1 2 29.82 2.28 4.91 180.0
1 1 2 2427.89 27.11 51.04 180.0
2 1 2 1494.87 14.73 39.49 180.0
3 1 2 1516.59 16.64 38.06 180.0
4 1 2 205.91 4.68 14.48 0.0
5 1 2 2366.21 29.43 48.31 180.0
6 1 2 102.06 4.64 9.83 0.0
7 1 2 21.77 2.68 4.53 0.0
8 1 2 168.86 7.44 13.16 180.0
9 1 2 146.46 8.26 12.47 0.0
10 1 2 31.67 4.24 5.46 180.0
11 1 2 0.00 6.70 1.26 0.0
-10 2 2 11.90 3.97 3.17 0.0
-9 2 2 34.30 4.94 6.04 0.0
-8 2 2 3415.14 57.51 57.53 180.0
-7 2 2 142.22 5.87 11.45 180.0
-6 2 2 13.87 2.04 3.40 180.0
-5 2 2 298.67 8.36 17.71 0.0
-4 2 2 276.50 6.59 16.35 0.0
-3 2 2 62.37 2.34 7.70 180.0
-2 2 2 8494.56 76.29 94.18 180.0
-1 2 2 19171.93 388.66 145.88 0.0
0 2 2 4800.11 42.29 72.45 0.0
1 2 2 1346.23 13.93 37.92 180.0
2 2 2 1103.49 13.50 33.96 180.0
3 2 2 902.28 12.74 30.63 180.0
4 2 2 1191.55 20.99 33.29 0.0
5 2 2 2162.42 28.41 46.81 0.0
6 2 2 2290.21 30.81 46.67 180.0
7 2 2 16.23 2.31 4.49 0.0
8 2 2 12.66 2.12 2.85 180.0
9 2 2 176.68 7.08 13.52 180.0
10 2 2 4.49 2.92 2.32 0.0
-10 3 2 61.01 8.32 6.74 0.0
-9 3 2 561.34 15.48 22.92 180.0
-8 3 2 232.23 8.80 15.11 0.0
-7 3 2 402.21 10.31 20.28 180.0
-6 3 2 59.13 3.91 7.62 180.0
-5 3 2 562.62 12.44 22.60 180.0
-4 3 2 10.74 1.85 4.18 180.0
-3 3 2 3070.75 37.19 55.60 180.0
-2 3 2 2328.26 22.85 48.32 180.0
-1 3 2 4711.35 40.08 69.15 180.0
0 3 2 0.24 0.52 0.58 0.0
1 3 2 104.17 2.75 10.34 180.0
2 3 2 73.53 2.23 8.31 180.0
3 3 2 815.08 14.12 28.38 180.0
4 3 2 1553.28 27.68 38.53 0.0
5 3 2 40.53 4.03 5.33 0.0
6 3 2 7.79 2.28 2.71 0.0
7 3 2 5.87 3.88 1.80 180.0
8 3 2 20.84 4.61 4.97 180.0
9 3 2 81.08 9.06 9.03 180.0
10 3 2 22.09 5.55 4.89 180.0
-10 4 2 3.26 4.69 0.09 180.0
-9 4 2 20.50 3.81 4.63 0.0
-8 4 2 81.25 7.73 8.97 180.0
-7 4 2 187.99 6.56 13.82 180.0
-6 4 2 624.37 14.08 24.68 0.0
-5 4 2 267.29 8.07 14.86 180.0
-4 4 2 149.43 4.97 11.82 0.0
-3 4 2 35.20 2.65 5.18 180.0
-2 4 2 315.11 6.31 17.46 180.0
-1 4 2 1716.89 18.41 41.84 0.0
0 4 2 51.71 2.34 7.34 0.0
1 4 2 153.93 3.69 12.51 180.0
2 4 2 1845.88 21.34 42.81 180.0
3 4 2 346.70 6.75 19.09 0.0
4 4 2 8.56 3.24 2.62 0.0
5 4 2 386.06 11.07 19.76 0.0
6 4 2 551.06 18.75 23.41 180.0
7 4 2 4.69 2.49 2.87 180.0
8 4 2 732.82 21.42 26.96 0.0
9 4 2 11.05 3.78 2.76 0.0
10 4 2 144.47 12.03 11.01 180.0
-10 5 2 35.24 6.96 6.37 180.0
-9 5 2 62.24 12.34 6.69 180.0
-8 5 2 17.05 4.84 3.95 180.0
-7 5 2 4.96 2.08 2.26 0.0
-6 5 2 27.79 3.12 5.77 0.0
-5 5 2 238.40 7.84 14.81 0.0
-4 5 2 174.16 5.89 13.10 0.0
-3 5 2 120.62 4.39 12.12 180.0
-2 5 2 310.89 7.72 18.19 0.0
-1 5 2 77.30 3.61 8.09 180.0
0 5 2 180.38 5.13 13.21 0.0
1 5 2 983.84 14.00 29.93 180.0
2 5 2 525.17 9.80 22.86 180.0
3 5 2 1226.51 18.42 35.09 180.0
4 5 2 20.70 2.81 4.19 0.0
5 5 2 293.84 9.68 17.45 0.0
6 5 2 244.27 9.26 15.52 180.0
7 5 2 1297.51 37.17 35.97 180.0
8 5 2 1.42 2.36 0.82 0.0
9 5 2 38.32 6.95 6.02 180.0
10 5 2 202.99 16.26 13.53 0.0
-9 6 2 300.28 15.70 16.30 0.0
-8 6 2 434.54 23.69 19.93 0.0
-7 6 2 469.84 12.31 21.43 180.0
-6 6 2 117.26 5.83 11.16 0.0
-5 6 2 219.17 7.87 14.56 180.0
-4 6 2 140.73 6.02 11.41 0.0
-3 6 2 72.66 4.16 8.55 0.0
-2 6 2 80.20 5.02 8.96 0.0
-1 6 2 47.09 3.93 7.35 180.0
0 6 2 145.08 5.50 11.63 0.0
1 6 2 235.83 6.53 14.33 180.0
2 6 2 0.00 1.19 0.79 0.0
3 6 2 470.74 10.25 20.97 0.0
4 6 2 324.35 7.32 17.68 180.0
5 6 2 233.11 8.85 15.23 180.0
6 6 2 87.83 5.77 9.60 0.0
7 6 2 122.93 7.23 10.82 180.0
8 6 2 509.87 24.05 21.83 0.0
9 6 2 24.59 5.94 5.86 0.0
-9 7 2 29.34 7.45 2.97 180.0
-8 7 2 21.45 5.43 5.05 0.0
-7 7 2 85.92 4.34 9.59 180.0
-6 7 2 7.24 2.18 2.22 0.0
-5 7 2 52.57 4.53 6.66 0.0
-4 7 2 162.33 6.99 12.50 0.0
-3 7 2 8.08 2.56 2.75 0.0
-2 7 2 100.23 6.40 10.60 0.0
-1 7 2 157.89 6.74 12.67 180.0
0 7 2 262.33 8.19 15.80 0.0
1 7 2 583.33 12.81 23.15 180.0
2 7 2 85.79 4.99 8.52 0.0
3 7 2 65.86 4.02 7.74 180.0
4 7 2 14.90 2.05 4.02 0.0
5 7 2 67.59 5.94 9.42 0.0
6 7 2 201.46 9.09 14.00 0.0
7 7 2 0.00 3.80 0.93 0.0
8 7 2 123.50 12.45 11.13 0.0
9 7 2 9.54 9.28 4.46 180.0
-8 8 2 0.00 3.91 0.21 0.0
-7 8 2 3.96 3.00 3.48 180.0
-6 8 2 28.43 5.15 6.76 180.0
-5 8 2 463.05 13.74 21.45 0.0
-4 8 2 6.38 3.45 3.54 180.0
-3 8 2 20.33 3.64 4.34 180.0
-2 8 2 66.53 5.93 8.11 180.0
-1 8 2 8.96 2.42 2.79 0.0
0 8 2 405.72 11.08 19.08 0.0
1 8 2 575.07 14.12 22.96 180.0
2 8 2 132.36 6.33 11.68 180.0
3 8 2 61.09 4.23 7.43 0.0
4 8 2 96.93 4.84 10.39 0.0
5 8 2 53.16 4.13 6.86 0.0
6 8 2 102.62 7.99 10.84 180.0
7 8 2 15.82 4.09 3.83 0.0
8 8 2 128.33 12.02 10.25 180.0
-7 9 2 22.68 5.80 4.87 0.0
-6 9 2 18.19 3.61 4.90 0.0
-5 9 2 65.38 6.73 8.46 180.0
-4 9 2 179.94 10.11 14.12 0.0
-3 9 2 31.84 4.08 5.75 0.0
-2 9 2 349.97 13.19 18.17 180.0
-1 9 2 172.12 8.22 13.61 180.0
0 9 2 103.48 7.04 10.23 0.0
1 9 2 0.45 2.48 0.07 180.0
2 9 2 313.67 9.81 17.47 0.0
3 9 2 144.66 7.26 11.40 0.0
4 9 2 120.08 6.37 10.59 0.0
5 9 2 600.49 15.22 23.83 0.0
6 9 2 0.00 3.97 0.52 180.0
7 9 2 0.54 5.59 3.24 0.0
-6 10 2 11.95 3.32 2.89 180.0
-5 10 2 59.00 6.18 8.41 0.0
-4 10 2 49.30 5.29 7.48 180.0
-3 10 2 18.76 4.19 5.02 180.0
-2 10 2 47.54 5.78 6.75 180.0
-1 10 2 110.97 7.97 10.44 0.0
0 10 2 0.21 2.05 1.99 0.0
1 10 2 22.63 3.09 4.22 0.0
2 10 2 98.21 7.03 9.34 180.0
3 10 2 32.75 4.48 5.91 0.0
4 10 2 6.68 3.12 3.28 0.0
5 10 2 141.12 10.87 11.28 0.0
6 10 2 206.93 13.11 14.70 180.0
-5 11 2 22.98 4.60 5.37 0.0
-4 11 2 384.23 16.82 19.55 0.0
-3 11 2 541.02 16.93 22.12 0.0
-2 11 2 267.40 10.61 15.75 180.0
-1 11 2 245.83 10.37 15.43 0.0
0 11 2 0.00 3.66 0.87 0.0
1 11 2 0.00 2.73 0.16 0.0
2 11 2 4.42 3.06 2.55 180.0
3 11 2 83.18 6.72 9.09 180.0
4 11 2 13.65 3.58 3.49 180.0
5 11 2 85.30 9.15 10.00 0.0
-3 12 2 4.15 3.40 0.72 0.0
-2 12 2 33.41 5.50 6.02 180.0
-1 12 2 12.53 3.81 3.56 180.0
0 12 2 93.30 7.58 9.92 0.0
1 12 2 100.37 8.58 9.57 0.0
2 12 2 3.01 3.77 2.70 0.0
3 12 2 7.50 3.93 3.05 180.0
-11 1 3 0.00 5.38 2.02 180.0
-10 1 3 0.00 2.42 0.47 180.0
-9 1 3 642.93 19.03 24.66 0.0
-8 1 3 1.67 2.62 0.14 0.0
-7 1 3 27.39 3.74 5.46 0.0
-6 1 3 81.20 5.05 8.95 0.0
-5 1 3 0.30 1.21 2.42 0.0
-4 1 3 387.50 7.80 19.41 180.0
-3 1 3 1069.40 13.59 32.65 0.0
-2 1 3 1912.87 20.49 46.55 180.0
-1 1 3 2.42 0.56 1.89 180.0
0 1 3 2393.76 25.29 50.74 0.0
1 1 3 1915.40 19.40 44.92 0.0
2 1 3 4046.14 37.30 65.26 0.0
3 1 3 2.40 0.95 2.51 0.0
4 1 3 348.21 6.62 18.20 180.0
5 1 3 926.06 13.05 28.42 0.0
6 1 3 10.90 1.81 2.53 180.0
7 1 3 0.00 1.44 0.41 180.0
8 1 3 2.86 2.26 0.58 0.0
9 1 3 172.15 8.57 13.46 0.0
10 1 3 20.70 5.20 3.98 180.0
-10 2 3 17.30 4.26 3.53 180.0
-9 2 3 56.21 5.88 7.29 180.0
-8 2 3 956.57 23.41 30.17 180.0
-7 2 3 0.00 1.32 0.50 180.0
-6 2 3 189.81 7.19 13.88 0.0
-5 2 3 0.00 1.09 0.31 0.0
-4 2 3 1859.68 25.15 41.64 180.0
-3 2 3 0.00 0.78 0.54 180.0
-2 2 3 436.12 6.81 21.13 180.0
0 2 3 1839.51 18.22 42.84 180.0
1 2 3 148.01 3.06 12.59 0.0
2 2 3 181.46 4.13 14.31 180.0
3 2 3 1655.55 17.01 39.79 0.0
4 2 3 72.24 2.30 9.89 0.0
5 2 3 912.16 14.04 29.63 0.0
6 2 3 219.30 5.64 15.41 180.0
7 2 3 10.91 2.00 3.65 180.0
8 2 3 51.58 3.56 7.01 0.0
9 2 3 101.67 5.44 10.74 180.0
10 2 3 40.02 6.91 6.30 0.0
-10 3 3 49.15 7.52 7.37 180.0
-9 3 3 182.19 9.58 13.03 0.0
-8 3 3 4.03 1.94 2.69 0.0
-7 3 3 232.68 8.42 15.18 180.0
-6 3 3 0.08 1.65 1.74 0.0
-5 3 3 207.56 6.51 14.90 0.0
-4 3 3 622.81 12.66 24.30 0.0
-3 3 3 139.16 4.40 12.27 180.0
-2 3 3 8918.06 77.99 95.45 180.0
-1 3 3 1325.38 14.64 37.21 0.0
0 3 3 4433.67 45.27 68.93 0.0
1 3 3 345.36 5.51 19.72 180.0
2 3 3 1988.48 23.02 44.70 180.0
3 3 3 546.68 12.30 23.14 0.0
4 3 3 430.56 10.24 21.42 0.0
5 3 3 145.41 6.58 12.68 0.0
6 3 3 3.87 1.88 2.17 0.0
7 3 3 1012.22 20.11 31.81 180.0
8 3 3 4.33 2.77 1.41 180.0
9 3 3 127.75 10.89 11.70 0.0
10 3 3 78.23 8.93 8.93 180.0
-10 4 3 129.88 11.74 10.74 0.0
-9 4 3 27.58 4.77 5.46 0.0
-8 4 3 72.29 5.76 9.01 0.0
-7 4 3 729.43 16.84 27.06 0.0
-6 4 3 0.00 1.47 0.50 180.0
-5 4 3 10.41 1.91 2.27 0.0
-4 4 3 14.59 2.02 4.10 0.0
-3 4 3 2595.56 51.67 49.66 0.0
-2 4 3 1609.59 21.88 40.44 180.0
-1 4 3 0.00 0.74 0.52 180.0
0 4 3 1173.23 13.78 35.68 180.0
1 4 3 95.45 3.14 10.46 0.0
2 4 3 493.71 8.90 22.61 0.0
3 4 3 67.98 2.87 8.71 180.0
4 4 3 44.02 2.98 7.00 180.0
5 4 3 28.59 3.18 5.60 0.0
6 4 3 294.28 9.85 16.89 180.0
7 4 3 1614.24 27.50 40.43 0.0
8 4 3 0.00 3.06 0.20 0.0
9 4 3 45.97 6.27 7.76 0.0
10 4 3 170.78 11.84 12.90 0.0
-10 5 3 24.93 6.31 5.48 180.0
-9 5 3 37.41 6.74 5.71 0.0
-8 5 3 0.00 2.12 0.32 180.0
-7 5 3 3.85 2.15 1.86 0.0
-6 5 3 40.47 4.36 6.71 180.0
-5 5 3 13.27 2.47 3.68 0.0
-4 5 3 25.22 2.59 5.14 0.0
-3 5 3 722.01 16.36 27.33 180.0
-2 5 3 40.45 3.36 6.17 0.0
-1 5 3 382.63 8.29 20.03 0.0
0 5 3 3.08 1.29 1.71 0.0
1 5 3 1050.85 16.98 31.55 0.0
2 5 3 4161.96 47.14 63.96 180.0
3 5 3 91.64 3.21 8.84 0.0
4 5 3 116.63 5.07 11.00 180.0
5 5 3 35.17 3.12 5.43 180.0
6 5 3 2909.33 45.74 53.62 180.0
7 5 3 53.09 5.07 7.22 180.0
8 5 3 23.74 4.39 4.93 0.0
9 5 3 14.98 4.66 4.26 0.0
10 5 3 3.65 4.17 0.61 0.0
-9 6 3 0.00 4.58 1.30 180.0
-8 6 3 156.98 11.17 11.68 180.0
-7 6 3 4.35 2.08 0.25 180.0
-6 6 3 51.10 4.38 7.80 180.0
-5 6 3 389.84 11.28 19.98 180.0
-4 6 3 48.50 3.64 7.03 0.0
-3 6 3 2.58 1.93 2.43 180.0
-2 6 3 289.03 9.51 16.89 0.0
-1 6 3 219.80 7.32 15.36 0.0
0 6 3 179.73 6.46 13.95 0.0
1 6 3 887.47 17.13 28.99 0.0
2 6 3 202.79 5.97 13.50 0.0
3 6 3 1664.97 22.68 39.65 180.0
4 6 3 462.43 8.94 21.20 180.0
5 6 3 1315.66 24.65 36.16 0.0
6 6 3 148.27 6.62 12.29 180.0
7 6 3 16.22 3.20 4.17 180.0
8 6 3 9.57 4.55 4.10 180.0
9 6 3 4.23 5.92 1.79 180.0
-9 7 3 25.03 5.99 5.09 180.0
-8 7 3 15.87 3.86 5.45 0.0
-7 7 3 105.15 6.50 9.04 180.0
-6 7 3 287.41 9.84 17.83 180.0
-5 7 3 0.00 2.12 0.66 0.0
-4 7 3 682.89 18.76 26.67 180.0
-3 7 3 306.17 11.77 16.43 180.0
-2 7 3 342.18 12.46 18.23 180.0
-1 7 3 160.23 6.87 12.80 180.0
0 7 3 1129.88 23.86 33.49 180.0
1 7 3 5.16 1.84 2.27 0.0
2 7 3 0.71 1.69 0.20 0.0
3 7 3 741.04 13.54 26.54 0.0
4 7 3 60.47 3.32 6.77 180.0
5 7 3 34.28 3.68 6.80 0.0
6 7 3 66.69 7.17 8.47 0.0
7 7 3 65.13 5.50 8.26 0.0
8 7 3 6.75 3.74 3.71 180.0
9 7 3 21.20 6.73 5.28 0.0
-8 8 3 5.28 4.54 3.12 180.0
-7 8 3 70.26 7.95 8.11 0.0
-6 8 3 68.95 6.04 8.47 180.0
-5 8 3 43.32 5.28 7.29 180.0
-4 8 3 24.81 4.10 4.35 180.0
-3 8 3 16.38 3.56 4.57 180.0
-2 8 3 106.00 8.04 10.23 0.0
-1 8 3 0.00 2.08 1.57 180.0
0 8 3 42.04 4.55 6.61 180.0
1 8 3 124.37 7.54 10.63 180.0
2 8 3 2.91 2.01 2.22 180.0
3 8 3 19.91 2.73 4.73 180.0
4 8 3 35.62 3.71 5.85 180.0
5 8 3 203.93 7.44 14.32 180.0
6 8 3 3.35 2.03 2.04 180.0
7 8 3 79.74 10.63 8.63 0.0
8 8 3 0.00 6.70 2.57 0.0
-7 9 3 0.66 3.48 1.10 0.0
-6 9 3 3.93 6.23 1.14 0.0
-5 9 3 342.18 13.74 18.73 0.0
-4 9 3 368.45 14.48 19.14 180.0
-3 9 3 388.13 14.71 19.08 0.0
-2 9 3 208.66 10.22 13.84 0.0
-1 9 3 10.42 2.96 3.67 0.0
0 9 3 140.44 8.23 11.72 0.0
1 9 3 699.12 19.59 26.21 180.0
2 9 3 93.33 6.42 9.44 180.0
3 9 3 3.94 2.83 2.26 180.0
4 9 3 173.78 7.50 13.23 0.0
5 9 3 296.89 9.55 16.75 180.0
6 9 3 0.00 3.19 0.74 180.0
7 9 3 459.47 23.88 21.81 180.0
-6 10 3 178.96 10.64 13.80 180.0
-5 10 3 0.00 5.52 2.54 0.0
-4 10 3 67.41 7.25 8.20 180.0
-3 10 3 31.30 5.71 5.51 180.0
-2 10 3 320.14 13.42 17.26 0.0
-1 10 3 32.64 4.80 5.60 180.0
0 10 3 0.00 2.83 1.02 0.0
1 10 3 29.45 4.69 6.33 0.0
2 10 3 118.26 8.41 10.80 0.0
3 10 3 8.70 2.89 0.75 180.0
4 10 3 1.31 3.33 2.04 0.0
5 10 3 665.14 17.37 25.11 180.0
6 10 3 36.60 9.97 6.66 0.0
-5 11 3 321.73 15.22 17.79 0.0
-4 11 3 31.68 6.73 5.90 0.0
-3 11 3 81.94 8.53 8.23 180.0
-2 11 3 1.30 3.17 1.30 0.0
-1 11 3 38.53 5.83 7.67 180.0
0 11 3 968.63 21.88 29.50 0.0
1 11 3 0.00 3.77 1.40 180.0
2 11 3 75.64 7.19 9.18 180.0
3 11 3 1.14 3.60 1.99 0.0
4 11 3 29.78 6.10 5.38 0.0
5 11 3 16.98 8.05 2.76 180.0
-2 12 3 21.18 4.86 5.49 0.0
-1 12 3 8.10 4.10 3.55 180.0
0 12 3 344.38 17.35 17.94 180.0
1 12 3 115.04 8.63 11.16 0.0
2 12 3 15.38 4.18 4.82 180.0
-10 0 4 347.19 19.83 18.43 0.0
-9 0 4 890.24 33.27 29.50 180.0
-8 0 4 2809.89 70.51 52.61 180.0
-7 0 4 1.82 1.74 1.90 180.0
-6 0 4 0.00 2.02 1.71 180.0
-5 0 4 280.78 13.50 17.21 0.0
-4 0 4 7821.86 123.39 87.71 180.0
-3 0 4 2662.55 40.43 51.92 180.0
-2 0 4 304.27 7.86 18.47 180.0
-1 0 4 5281.87 65.63 76.84 0.0
0 0 4 7284.58 111.65 90.98 0.0
1 0 4 923.54 15.48 29.28 180.0
2 0 4 465.62 9.81 21.25 180.0
3 0 4 98.02 3.91 10.74 180.0
4 0 4 10859.21 284.82 101.72 0.0
5 0 4 2239.47 40.36 44.72 180.0
6 0 4 324.94 11.43 17.79 180.0
7 0 4 215.56 10.76 14.63 180.0
8 0 4 377.72 18.27 20.65 180.0
9 0 4 0.00 4.76 0.37 0.0
10 0 4 713.29 28.46 26.44 180.0
-10 1 4 0.00 2.42 0.33 0.0
-9 1 4 403.06 14.53 19.58 0.0
-8 1 4 48.96 7.11 6.74 180.0
-7 1 4 351.11 12.35 18.81 180.0
-6 1 4 81.13 5.75 9.90 0.0
-5 1 4 125.72 5.09 11.04 0.0
-4 1 4 612.52 11.26 23.59 180.0
-3 1 4 634.27 9.61 25.40 180.0
-2 1 4 866.38 11.21 30.67 0.0
-1 1 4 89.90 2.38 10.31 180.0
0 1 4 2274.65 24.22 50.63 0.0
1 1 4 0.02 0.46 0.79 0.0
2 1 4 460.05 6.81 21.84 180.0
3 1 4 338.48 5.89 18.17 180.0
4 1 4 1273.76 16.78 34.37 0.0
5 1 4 194.59 5.92 13.04 0.0
6 1 4 85.19 3.71 9.09 0.0
7 1 4 245.09 7.93 15.30 180.0
8 1 4 26.85 2.84 4.65 0.0
9 1 4 9.04 3.15 2.20 0.0
10 1 4 25.21 4.94 5.16 0.0
-10 2 4 105.00 7.83 9.86 0.0
-9 2 4 47.13 5.43 6.98 0.0
-8 2 4 42.52 5.77 5.88 180.0
-7 2 4 11.38 2.71 3.54 180.0
-6 2 4 68.88 5.61 8.00 180.0
-5 2 4 1507.57 23.72 38.29 0.0
-4 2 4 2944.52 41.51 52.88 0.0
-3 2 4 1847.58 23.25 42.21 180.0
-2 2 4 39.86 1.73 7.75 180.0
-1 2 4 172.89 4.67 14.41 180.0
0 2 4 15698.39 184.50 130.81 180.0
1 2 4 254.13 4.68 16.22 180.0
2 2 4 1109.52 15.06 34.08 180.0
3 2 4 540.96 7.95 22.68 180.0
4 2 4 83.33 3.08 8.62 0.0
5 2 4 243.57 5.32 14.89 180.0
6 2 4 2.93 1.84 0.52 180.0
7 2 4 516.98 10.70 22.92 0.0
8 2 4 47.77 3.25 7.21 0.0
9 2 4 5.26 2.04 2.01 180.0
10 2 4 130.59 11.74 11.86 180.0
-10 3 4 381.30 15.16 19.62 180.0
-9 3 4 135.52 8.49 11.78 0.0
-8 3 4 0.00 2.31 0.95 0.0
-7 3 4 0.00 1.59 0.35 180.0
-6 3 4 639.51 15.12 24.82 0.0
-5 3 4 390.51 9.71 19.64 0.0
-4 3 4 270.56 7.22 16.03 0.0
-3 3 4 363.22 8.06 18.67 0.0
-2 3 4 1804.24 19.24 42.21 180.0
-1 3 4 4322.33 60.13 67.79 0.0
0 3 4 290.87 5.49 17.70 0.0
1 3 4 139.19 3.21 11.69 180.0
2 3 4 12.41 1.55 3.65 180.0
3 3 4 64.05 2.98 8.10 180.0
4 3 4 93.54 3.63 8.97 0.0
5 3 4 57.76 3.80 7.29 180.0
6 3 4 1.22 1.87 2.12 0.0
7 3 4 1958.67 43.48 44.57 180.0
8 3 4 0.00 2.57 1.99 0.0
9 3 4 2.29 3.06 0.43 0.0
10 3 4 214.59 16.50 14.30 0.0
-10 4 4 13.04 5.13 3.63 0.0
-9 4 4 14.47 4.04 4.16 0.0
-8 4 4 71.51 6.95 9.53 180.0
-7 4 4 7.99 3.94 4.23 0.0
-6 4 4 20.58 3.68 3.99 0.0
-5 4 4 13.53 2.02 4.08 0.0
-4 4 4 1903.49 28.20 42.76 0.0
-3 4 4 970.58 18.68 30.45 180.0
-2 4 4 120.35 4.44 11.59 180.0
-1 4 4 1750.50 19.35 42.48 0.0
0 4 4 276.78 5.77 16.64 180.0
1 4 4 113.93 3.68 10.24 0.0
2 4 4 290.50 5.64 16.90 180.0
3 4 4 565.15 12.11 22.61 0.0
4 4 4 2.11 1.91 1.67 180.0
5 4 4 197.72 6.34 14.19 0.0
6 4 4 25.82 2.77 5.34 180.0
7 4 4 310.99 9.36 18.25 0.0
8 4 4 40.87 4.60 6.31 180.0
9 4 4 194.38 12.11 14.04 180.0
10 4 4 90.74 11.79 9.53 0.0
-10 5 4 13.03 4.90 1.48 180.0
-9 5 4 225.48 13.64 14.68 0.0
-8 5 4 50.73 5.81 8.53 180.0
-7 5 4 234.47 8.79 15.18 0.0
-6 5 4 37.61 4.05 6.13 180.0
-5 5 4 0.00 1.34 0.34 0.0
-4 5 4 228.68 6.71 14.77 180.0
-3 5 4 19.43 2.56 4.22 0.0
-2 5 4 4519.31 61.99 67.03 180.0
-1 5 4 92.93 3.83 9.09 0.0
0 5 4 101.19 3.90 9.27 180.0
1 5 4 203.88 5.64 13.90 0.0
2 5 4 207.92 7.41 13.46 0.0
3 5 4 90.66 4.63 9.50 0.0
4 5 4 189.62 10.42 12.80 0.0
5 5 4 379.80 15.78 18.70 0.0
6 5 4 2.52 2.30 2.78 180.0
7 5 4 211.97 7.34 14.59 0.0
8 5 4 22.28 4.40 4.82 0.0
9 5 4 242.85 15.77 15.90 180.0
-9 6 4 12.82 3.85 3.72 0.0
-8 6 4 184.73 9.96 13.72 180.0
-7 6 4 315.20 10.78 17.32 0.0
-6 6 4 398.04 12.34 19.27 0.0
-5 6 4 114.17 6.57 9.72 180.0
-4 6 4 17.41 2.49 4.79 180.0
-3 6 4 2.50 2.17 1.12 0.0
-2 6 4 60.77 4.72 7.81 0.0
-1 6 4 1998.87 29.36 44.59 0.0
0 6 4 196.18 6.81 13.90 0.0
1 6 4 953.16 19.25 30.70 180.0
2 6 4 690.68 13.97 24.81 0.0
3 6 4 353.48 8.16 18.84 0.0
4 6 4 518.59 13.64 23.48 0.0
5 6 4 32.94 6.00 6.81 0.0
6 6 4 347.34 16.38 18.43 180.0
7 6 4 16.31 4.68 4.64 0.0
8 6 4 382.10 18.59 19.22 0.0
9 6 4 0.00 4.04 0.69 180.0
-9 7 4 56.21 11.32 8.22 0.0
-8 7 4 127.81 12.88 11.09 180.0
-7 7 4 140.00 8.48 11.56 0.0
-6 7 4 10.61 3.37 3.65 180.0
-5 7 4 40.30 4.89 5.97 0.0
-4 7 4 54.76 4.92 7.16 180.0
-3 7 4 299.12 10.44 17.72 180.0
-2 7 4 225.45 9.02 15.72 0.0
-1 7 4 4.28 1.73 1.74 0.0
0 7 4 23.81 3.65 5.21 0.0
1 7 4 35.66 4.11 5.89 180.0
2 7 4 192.94 7.42 13.30 180.0
3 7 4 35.66 3.99 5.58 0.0
4 7 4 144.72 4.65 11.72 0.0
5 7 4 180.80 12.14 13.07 0.0
6 7 4 1736.96 44.18 40.89 180.0
7 7 4 482.05 21.51 21.95 0.0
8 7 4 76.14 9.95 8.60 180.0
-8 8 4 3.28 7.08 0.96 180.0
-7 8 4 47.25 5.90 6.95 180.0
-6 8 4 80.88 7.18 9.28 0.0
-5 8 4 0.00 2.44 1.90 0.0
-4 8 4 257.97 11.31 15.78 0.0
-3 8 4 82.92 6.76 8.14 180.0
-2 8 4 121.80 8.05 11.77 0.0
-1 8 4 325.24 11.25 18.22 0.0
0 8 4 136.75 7.82 10.96 180.0
1 8 4 178.38 9.10 13.45 180.0
2 8 4 178.12 8.89 13.37 0.0
3 8 4 34.00 3.61 5.36 180.0
4 8 4 708.80 13.88 26.17 0.0
5 8 4 132.24 10.81 11.48 0.0
6 8 4 247.52 15.79 15.67 180.0
7 8 4 0.00 3.40 0.50 180.0
8 8 4 485.86 31.61 21.77 0.0
-7 9 4 4.86 3.68 2.43 0.0
-6 9 4 0.00 3.16 0.44 0.0
-5 9 4 69.06 6.70 8.78 0.0
-4 9 4 381.11 14.72 19.67 0.0
-3 9 4 279.37 12.48 16.64 180.0
-2 9 4 176.79 12.65 13.38 180.0
-1 9 4 671.16 17.76 25.69 0.0
0 9 4 396.00 13.22 19.05 180.0
1 9 4 42.54 5.23 7.03 0.0
2 9 4 25.03 5.22 5.72 0.0
3 9 4 0.00 2.25 1.22 180.0
4 9 4 4.48 2.73 1.69 0.0
5 9 4 17.46 3.56 4.04 0.0
6 9 4 613.15 25.68 24.74 180.0
7 9 4 0.00 4.83 1.03 180.0
-6 10 4 1.58 4.10 0.81 180.0
-5 10 4 0.00 4.65 0.37 0.0
-4 10 4 0.00 3.76 1.54 0.0
-3 10 4 91.33 7.56 9.80 180.0
-2 10 4 179.69 12.56 12.74 180.0
-1 10 4 12.38 3.60 2.21 0.0
0 10 4 692.60 19.00 26.15 0.0
1 10 4 95.48 8.04 9.68 180.0
2 10 4 38.21 5.46 6.26 180.0
3 10 4 63.44 6.64 8.66 180.0
4 10 4 44.77 6.21 6.80 0.0
5 10 4 30.52 7.17 5.14 180.0
6 10 4 116.34 13.24 10.92 180.0
-4 11 4 0.00 3.56 0.17 180.0
-3 11 4 4.44 3.71 1.65 180.0
-2 11 4 491.35 17.72 21.89 180.0
-1 11 4 33.83 5.37 4.35 180.0
0 11 4 335.01 13.01 18.18 180.0
1 11 4 852.23 22.62 28.19 0.0
2 11 4 0.00 3.96 2.24 180.0
3 11 4 0.00 3.17 2.41 180.0
4 11 4 11.84 4.71 3.43 0.0
-2 12 4 0.98 4.55 1.84 180.0
-1 12 4 47.98 6.13 7.30 180.0
0 12 4 1.87 5.37 1.63 180.0
1 12 4 25.97 5.08 4.83 180.0
2 12 4 30.36 4.84 5.10 180.0
-10 1 5 901.50 29.08 29.33 0.0
-9 1 5 132.84 11.70 10.90 180.0
-8 1 5 59.03 6.08 7.41 0.0
-7 1 5 51.59 5.38 7.47 180.0
-6 1 5 0.00 1.72 0.06 180.0
-5 1 5 88.55 4.99 8.90 180.0
-4 1 5 2798.90 37.98 51.20 0.0
-3 1 5 1327.32 18.02 35.82 180.0
-2 1 5 0.65 0.67 1.47 180.0
-1 1 5 2798.39 27.79 54.95 0.0
0 1 5 2527.32 30.08 51.51 0.0
1 1 5 86.93 2.60 9.43 0.0
2 1 5 946.88 11.99 31.57 0.0
3 1 5 2597.05 27.59 51.09 180.0
4 1 5 2279.02 26.87 46.62 0.0
5 1 5 132.69 5.13 11.22 180.0
6 1 5 369.13 8.96 19.21 180.0
7 1 5 1.38 1.82 1.29 180.0
8 1 5 328.34 10.34 18.14 0.0
9 1 5 24.91 3.40 4.55 0.0
10 1 5 2.10 3.33 2.50 0.0
-10 2 5 573.23 19.32 24.38 0.0
-9 2 5 76.31 6.47 7.59 180.0
-8 2 5 7.39 2.87 3.13 0.0
-7 2 5 152.41 8.16 12.68 180.0
-6 2 5 100.77 6.44 9.40 0.0
-5 2 5 32.72 3.37 5.12 180.0
-4 2 5 308.34 7.85 16.20 0.0
-3 2 5 0.00 0.81 1.24 180.0
-2 2 5 59.84 3.36 7.37 180.0
-1 2 5 593.82 10.85 24.71 180.0
0 2 5 3500.63 41.15 61.21 180.0
1 2 5 133.25 3.45 11.32 0.0
2 2 5 3251.19 33.03 57.37 180.0
3 2 5 4179.15 48.18 63.61 180.0
4 2 5 255.56 6.03 16.83 180.0
5 2 5 360.50 7.96 19.05 180.0
6 2 5 144.79 4.55 11.58 0.0
7 2 5 56.43 2.97 7.05 0.0
8 2 5 76.10 4.48 7.47 180.0
9 2 5 66.57 6.19 9.46 0.0
10 2 5 1.14 3.58 0.21 180.0
-10 3 5 0.00 3.79 0.52 180.0
-9 3 5 696.31 20.86 25.74 0.0
-8 3 5 332.99 12.92 17.86 180.0
-7 3 5 262.35 10.91 17.19 180.0
-6 3 5 36.25 4.53 5.67 180.0
-5 3 5 164.35 6.55 12.26 0.0
-4 3 5 571.30 11.64 25.09 0.0
-3 3 5 271.24 6.60 16.91 180.0
-2 3 5 144.40 5.93 11.39 0.0
-1 3 5 336.53 5.85 17.64 180.0
0 3 5 2390.93 27.36 48.18 0.0
1 3 5 2002.36 24.42 45.18 180.0
2 3 5 7.79 1.35 2.61 0.0
3 3 5 469.00 10.99 21.13 180.0
4 3 5 42.10 2.68 6.98 180.0
5 3 5 30.92 2.66 5.81 0.0
6 3 5 2.22 2.09 0.67 180.0
7 3 5 43.95 4.64 6.79 180.0
8 3 5 601.65 16.37 24.73 0.0
9 3 5 153.03 9.93 11.96 180.0
10 3 5 76.25 8.87 8.24 0.0
-10 4 5 216.25 14.59 14.33 180.0
-9 4 5 1156.27 28.84 33.12 180.0
-8 4 5 0.00 2.54 1.16 0.0
-7 4 5 144.54 8.01 12.58 180.0
-6 4 5 14.53 3.04 3.46 0.0
-5 4 5 101.25 5.68 9.45 180.0
-4 4 5 98.31 4.73 9.85 180.0
-3 4 5 4894.42 64.38 70.29 180.0
-2 4 5 2654.27 38.02 51.59 0.0
-1 4 5 392.69 7.75 19.77 180.0
0 4 5 16.33 1.77 4.35 180.0
1 4 5 562.78 9.17 23.44 0.0
2 4 5 836.96 11.90 28.15 180.0
3 4 5 6.39 1.36 1.95 180.0
4 4 5 990.50 17.61 32.44 0.0
5 4 5 94.95 7.97 9.69 180.0
6 4 5 25.49 2.21 5.71 0.0
7 4 5 262.03 8.71 16.32 180.0
8 4 5 867.43 19.94 29.30 180.0
9 4 5 1.52 4.60 2.96 0.0
10 4 5 0.00 4.54 1.70 180.0
-9 5 5 185.61 10.15 12.36 0.0
-8 5 5 2.86 2.78 2.72 0.0
-7 5 5 191.35 9.70 14.86 180.0
-6 5 5 2.38 1.72 0.68 0.0
-5 5 5 102.78 5.86 9.60 180.0
-4 5 5 48.87 3.83 6.96 180.0
-3 5 5 3001.44 44.17 55.27 180.0
-2 5 5 914.20 17.63 29.85 180.0
-1 5 5 1151.40 16.82 34.00 0.0
0 5 5 353.77 8.21 17.74 0.0
1 5 5 948.31 14.82 29.90 180.0
2 5 5 69.45 3.09 8.75 180.0
3 5 5 509.37 12.51 22.31 0.0
4 5 5 9.94 1.56 3.06 0.0
5 5 5 0.00 2.39 1.43 180.0
6 5 5 23.09 5.34 5.01 180.0
7 5 5 88.87 9.41 9.76 180.0
8 5 5 417.05 18.98 20.53 0.0
9 5 5 1.20 3.42 1.86 0.0
-9 6 5 24.02 4.59 5.04 180.0
-8 6 5 8.91 3.64 4.57 0.0
-7 6 5 156.17 9.24 12.71 0.0
-6 6 5 689.07 26.99 26.30 180.0
-5 6 5 0.00 1.75 0.31 0.0
-4 6 5 454.09 12.71 20.89 0.0
-3 6 5 418.89 11.47 20.10 0.0
-2 6 5 26.50 2.97 5.22 180.0
-1 6 5 341.43 9.12 18.00 180.0
0 6 5 1.37 1.42 1.59 0.0
1 6 5 84.39 5.10 9.62 180.0
2 6 5 285.27 7.97 16.14 180.0
3 6 5 394.68 11.41 19.88 180.0
4 6 5 19.37 2.43 4.35 0.0
5 6 5 36.83 7.37 6.48 180.0
6 6 5 0.00 3.19 1.74 0.0
7 6 5 1070.69 32.77 32.38 0.0
8 6 5 84.10 10.18 9.27 180.0
9 6 5 37.03 8.17 8.01 0.0
-8 7 5 52.88 7.19 6.69 180.0
-7 7 5 53.25 5.77 6.78 180.0
-6 7 5 529.70 16.84 23.58 0.0
-5 7 5 16.94 3.36 3.77 180.0
-4 7 5 112.78 6.54 10.97 180.0
-3 7 5 847.15 18.94 29.42 0.0
-2 7 5 83.13 8.17 9.67 0.0
-1 7 5 635.19 14.22 25.58 0.0
0 7 5 148.80 7.83 12.04 0.0
1 7 5 981.82 20.80 31.53 180.0
2 7 5 599.94 14.53 24.45 180.0
3 7 5 118.92 6.50 10.62 0.0
4 7 5 0.82 2.03 1.61 0.0
5 7 5 0.05 3.33 1.49 180.0
6 7 5 2291.57 53.57 46.85 180.0
7 7 5 328.92 17.45 17.11 180.0
8 7 5 149.17 21.15 11.73 0.0
-8 8 5 96.18 10.36 9.51 180.0
-7 8 5 61.73 6.64 6.85 0.0
-6 8 5 266.99 11.95 16.93 180.0
-5 8 5 373.30 14.00 19.30 0.0
-4 8 5 5.89 2.65 3.45 0.0
-3 8 5 363.23 12.11 19.08 0.0
-2 8 5 49.08 5.31 7.03 180.0
-1 8 5 140.81 7.56 11.90 0.0
0 8 5 3.79 2.40 2.03 180.0
1 8 5 643.50 18.75 25.68 0.0
2 8 5 7.38 2.30 1.93 180.0
3 8 5 229.43 8.20 14.44 180.0
4 8 5 65.37 5.25 7.56 180.0
5 8 5 894.81 31.78 29.72 0.0
6 8 5 0.00 3.81 1.07 0.0
7 8 5 0.00 3.78 0.20 180.0
8 8 5 90.94 11.52 9.41 180.0
-7 9 5 16.43 4.85 4.24 180.0
-6 9 5 15.02 3.99 4.05 0.0
-5 9 5 4.17 3.34 1.96 0.0
-4 9 5 177.38 9.73 12.92 180.0
-3 9 5 130.05 8.59 11.43 0.0
-2 9 5 1274.45 36.89 35.52 180.0
-1 9 5 1.02 2.47 0.96 180.0
0 9 5 2.58 3.29 1.48 0.0
1 9 5 122.65 9.00 10.96 180.0
2 9 5 70.87 7.23 8.35 0.0
3 9 5 10.49 2.67 3.36 0.0
4 9 5 82.90 5.42 8.44 180.0
5 9 5 309.23 15.92 17.72 0.0
6 9 5 46.43 9.90 7.56 0.0
7 9 5 73.03 10.82 9.44 0.0
-6 10 5 58.31 6.66 6.82 0.0
-5 10 5 6.88 3.76 2.19 0.0
-4 10 5 18.47 3.90 3.93 0.0
-3 10 5 172.39 10.17 12.96 0.0
-2 10 5 90.34 10.54 9.34 0.0
-1 10 5 95.14 8.32 10.07 180.0
0 10 5 359.33 13.12 18.46 180.0
1 10 5 82.26 7.90 9.42 0.0
2 10 5 11.72 3.27 3.33 180.0
3 10 5 16.79 3.90 3.79 0.0
4 10 5 45.69 4.79 7.05 180.0
5 10 5 0.00 4.30 2.43 0.0
6 10 5 99.53 12.24 10.57 0.0
-4 11 5 17.46 4.56 5.01 180.0
-3 11 5 0.00 3.88 1.37 180.0
-2 11 5 9.62 4.85 5.16 180.0
-1 11 5 466.90 17.48 21.15 0.0
0 11 5 198.71 10.45 13.76 180.0
1 11 5 35.26 5.02 6.70 180.0
2 11 5 114.44 12.42 10.46 0.0
3 11 5 38.85 9.41 7.61 0.0
4 11 5 0.00 3.64 1.03 0.0
-1 12 5 2.25 4.16 2.29 0.0
0 12 5 32.05 5.79 6.19 0.0
1 12 5 27.32 4.94 5.31 180.0
-10 0 6 173.23 19.09 12.76 0.0
-9 0 6 810.33 33.73 28.37 0.0
-8 0 6 279.80 17.06 16.81 0.0
-7 0 6 0.00 3.06 0.11 0.0
-6 0 6 305.67 22.61 16.51 0.0
-5 0 6 4370.35 94.12 64.00 0.0
-4 0 6 53.03 5.00 8.35 0.0
-3 0 6 12.98 2.45 1.46 180.0
-2 0 6 5284.55 73.96 74.56 180.0
-1 0 6 6.53 1.40 3.30 180.0
0 0 6 6.76 1.45 1.48 0.0
1 0 6 16.22 1.80 3.95 180.0
2 0 6 236.06 7.18 15.30 180.0
3 0 6 320.27 13.91 15.25 0.0
4 0 6 1841.40 33.86 40.37 180.0
5 0 6 192.37 8.35 13.42 180.0
6 0 6 24.14 5.83 4.08 0.0
7 0 6 33.75 4.92 7.09 180.0
8 0 6 888.83 26.65 31.27 0.0
9 0 6 12.47 5.16 3.12 180.0
10 0 6 104.02 13.33 9.17 180.0
-10 1 6 18.61 3.81 3.78 0.0
-9 1 6 9.75 3.49 3.16 180.0
-8 1 6 123.20 8.59 10.87 0.0
-7 1 6 45.03 5.15 6.62 180.0
-6 1 6 50.71 5.05 7.15 180.0
-5 1 6 118.56 5.70 10.84 180.0
-4 1 6 2051.18 37.28 46.05 0.0
-3 1 6 65.27 3.46 8.27 0.0
-2 1 6 62.89 2.51 8.14 0.0
-1 1 6 515.61 7.87 22.70 0.0
0 1 6 167.65 3.88 12.87 0.0
1 1 6 3303.77 51.29 58.84 0.0
2 1 6 1265.45 20.12 36.33 180.0
3 1 6 792.80 12.27 28.86 180.0
4 1 6 0.61 0.92 0.81 180.0
5 1 6 124.82 4.89 10.25 180.0
6 1 6 219.69 7.50 15.35 0.0
7 1 6 43.15 4.46 6.84 180.0
8 1 6 0.00 2.19 1.27 180.0
9 1 6 73.26 6.15 9.17 0.0
10 1 6 102.23 9.36 8.70 0.0
-10 2 6 261.91 12.83 15.51 0.0
-9 2 6 755.83 22.07 27.41 180.0
-8 2 6 43.49 5.25 6.78 180.0
-7 2 6 3.66 2.22 1.80 0.0
-6 2 6 30.93 4.02 5.89 0.0
-5 2 6 19.78 2.58 4.51 0.0
-4 2 6 622.49 17.32 23.36 180.0
-3 2 6 112.75 4.26 10.25 180.0
-2 2 6 82.60 4.24 9.34 0.0
-1 2 6 310.96 5.41 19.26 0.0
0 2 6 79.22 2.59 8.66 0.0
1 2 6 67.00 2.60 8.35 180.0
2 2 6 276.38 5.84 16.45 0.0
3 2 6 1432.55 19.09 36.19 0.0
4 2 6 1150.05 17.34 33.71 0.0
5 2 6 0.08 1.24 0.38 0.0
6 2 6 30.92 3.52 5.07 180.0
7 2 6 6.58 1.99 2.54 180.0
8 2 6 188.64 6.38 14.14 180.0
9 2 6 164.72 10.22 13.31 180.0
10 2 6 114.16 9.90 9.44 180.0
-10 3 6 608.81 20.28 24.36 0.0
-9 3 6 66.01 7.32 7.24 0.0
-8 3 6 26.04 4.73 4.63 180.0
-7 3 6 78.55 6.74 8.84 0.0
-6 3 6 51.55 6.47 6.93 0.0
-5 3 6 2.70 2.16 1.40 180.0
-4 3 6 248.77 8.12 16.00 0.0
-3 3 6 1223.22 20.15 34.80 180.0
-2 3 6 880.18 21.57 30.59 180.0
-1 3 6 193.71 7.13 14.00 0.0
0 3 6 175.52 4.86 12.47 180.0
1 3 6 6792.25 75.33 80.11 0.0
2 3 6 237.54 5.29 14.49 180.0
3 3 6 57.93 3.80 6.48 180.0
4 3 6 1136.15 20.43 32.80 0.0
5 3 6 997.09 14.92 32.29 0.0
6 3 6 3.81 1.94 2.85 0.0
7 3 6 187.39 13.44 14.40 0.0
8 3 6 43.00 6.32 5.42 0.0
9 3 6 8.38 4.00 2.75 0.0
10 3 6 115.44 11.62 10.72 0.0
-10 4 6 11.21 6.78 3.95 0.0
-9 4 6 128.86 10.06 11.83 180.0
-8 4 6 77.55 7.19 9.00 0.0
-7 4 6 16.74 3.33 5.04 0.0
-6 4 6 15.42 3.05 4.87 0.0
-5 4 6 67.40 4.40 7.70 180.0
-4 4 6 0.00 1.07 0.42 0.0
-3 4 6 1380.38 22.40 36.83 180.0
-2 4 6 4022.53 68.60 63.13 0.0
-1 4 6 2852.87 34.64 53.86 180.0
0 4 6 903.75 14.42 27.72 180.0
1 4 6 142.14 4.60 12.27 180.0
2 4 6 872.59 13.21 27.71 0.0
3 4 6 186.74 6.85 14.41 0.0
4 4 6 7.01 1.89 3.52 180.0
5 4 6 95.92 8.57 9.29 180.0
6 4 6 10.33 4.11 3.88 0.0
7 4 6 35.38 6.39 6.29 0.0
8 4 6 14.37 4.53 3.63 180.0
9 4 6 0.00 3.51 2.20 180.0
-9 5 6 64.49 6.53 7.78 180.0
-8 5 6 63.50 7.06 6.88 180.0
-7 5 6 304.08 12.45 18.72 0.0
-6 5 6 0.00 1.85 0.43 180.0
-5 5 6 276.46 9.12 17.41 0.0
-4 5 6 6.82 1.69 3.72 180.0
-3 5 6 570.00 12.09 23.41 180.0
-2 5 6 1478.13 24.31 38.33 0.0
-1 5 6 4113.87 50.26 64.59 0.0
0 5 6 152.35 5.09 11.70 180.0
1 5 6 1.04 1.73 0.22 0.0
2 5 6 24.60 2.03 5.30 0.0
3 5 6 486.23 11.55 22.33 0.0
4 5 6 213.76 7.16 14.15 0.0
5 5 6 346.61 15.56 18.52 180.0
6 5 6 803.38 25.89 28.04 180.0
7 5 6 44.17 8.11 6.78 0.0
8 5 6 44.31 7.34 7.01 180.0
9 5 6 6.85 6.02 4.16 0.0
-9 6 6 2.49 5.58 3.48 0.0
-8 6 6 1.89 4.04 1.22 180.0
-7 6 6 0.00 2.07 0.23 180.0
-6 6 6 17.82 2.96 0.62 180.0
-5 6 6 66.47 4.37 7.58 0.0
-4 6 6 69.60 4.49 7.60 0.0
-3 6 6 1585.37 27.47 39.58 180.0
-2 6 6 298.05 8.61 17.99 0.0
-1 6 6 60.10 3.85 7.42 180.0
0 6 6 169.38 5.85 13.21 0.0
1 6 6 23.71 3.16 4.91 180.0
2 6 6 191.54 6.58 14.17 180.0
3 6 6 26.79 3.50 5.29 0.0
4 6 6 206.58 7.38 14.25 0.0
5 6 6 511.86 20.31 22.33 180.0
6 6 6 0.18 3.45 0.39 0.0
7 6 6 124.05 11.95 11.00 180.0
8 6 6 32.25 6.42 6.01 0.0
9 6 6 9.48 5.07 2.91 180.0
-8 7 6 2.72 4.19 3.36 0.0
-7 7 6 58.84 6.42 8.24 180.0
-6 7 6 114.85 6.22 10.60 180.0
-5 7 6 34.53 3.89 6.50 0.0
-4 7 6 38.29 3.83 5.96 180.0
-3 7 6 666.31 15.85 25.96 180.0
-2 7 6 413.37 11.63 20.15 0.0
-1 7 6 27.87 3.16 5.58 180.0
0 7 6 174.85 7.46 13.86 0.0
1 7 6 11.30 2.57 3.78 180.0
2 7 6 0.00 1.56 0.83 0.0
3 7 6 260.28 10.19 15.50 180.0
4 7 6 83.85 7.13 9.34 0.0
5 7 6 1898.09 46.58 42.36 180.0
6 7 6 480.49 24.57 22.13 0.0
7 7 6 0.00 4.56 1.86 0.0
8 7 6 36.54 6.99 6.53 180.0
-8 8 6 0.00 4.16 2.96 180.0
-7 8 6 7.71 5.12 3.29 0.0
-6 8 6 0.00 4.20 2.00 180.0
-5 8 6 214.23 8.99 14.44 0.0
-4 8 6 37.34 4.10 6.31 180.0
-3 8 6 162.31 7.58 12.31 180.0
-2 8 6 8.48 2.31 3.07 180.0
-1 8 6 385.75 12.24 19.47 0.0
0 8 6 0.00 2.26 0.28 180.0
1 8 6 292.76 12.03 17.04 180.0
2 8 6 615.64 15.68 24.74 180.0
3 8 6 25.80 2.98 5.29 180.0
4 8 6 2240.57 46.49 46.85 0.0
5 8 6 584.60 23.84 23.10 180.0
6 8 6 57.46 9.39 8.24 180.0
7 8 6 31.09 7.13 6.68 0.0
-7 9 6 7.06 5.94 1.38 180.0
-6 9 6 5.16 6.37 2.08 180.0
-5 9 6 124.56 8.93 11.39 180.0
-4 9 6 65.67 6.49 7.71 180.0
-3 9 6 458.55 15.38 20.99 180.0
-2 9 6 22.25 4.05 5.26 0.0
-1 9 6 1858.38 33.98 43.26 180.0
0 9 6 37.82 4.56 6.86 0.0
1 9 6 6.51 3.34 2.75 0.0
2 9 6 62.28 5.22 7.39 0.0
3 9 6 176.75 7.39 12.65 180.0
4 9 6 272.01 10.33 15.25 0.0
5 9 6 179.77 14.56 13.44 180.0
6 9 6 0.00 4.92 2.26 180.0
-5 10 6 20.72 5.28 5.46 0.0
-4 10 6 95.99 9.68 9.88 180.0
-3 10 6 5.32 3.07 1.17 180.0
-2 10 6 35.75 5.57 6.06 0.0
-1 10 6 186.40 10.27 12.58 0.0
0 10 6 159.51 9.23 11.92 180.0
1 10 6 1.15 4.09 1.08 0.0
2 10 6 7.08 4.11 2.42 0.0
3 10 6 61.39 6.21 7.90 0.0
4 10 6 0.00 4.73 2.72 180.0
5 10 6 14.41 5.47 3.32 180.0
-4 11 6 1.11 6.08 3.41 0.0
-3 11 6 16.12 4.95 2.81 180.0
-2 11 6 208.98 11.44 13.64 0.0
-1 11 6 57.89 7.42 7.45 0.0
0 11 6 8.24 3.79 0.34 180.0
1 11 6 8.95 3.83 4.64 180.0
2 11 6 61.50 7.26 7.94 180.0
3 11 6 105.15 8.04 9.98 0.0
4 11 6 0.00 6.06 3.33 180.0
-10 1 7 0.00 3.89 0.03 180.0
-9 1 7 12.57 5.16 3.78 0.0
-8 1 7 43.49 5.39 7.20 180.0
-7 1 7 465.15 15.32 22.06 180.0
-6 1 7 614.01 17.24 24.36 180.0
-5 1 7 1174.18 22.38 33.19 0.0
-4 1 7 67.04 4.32 8.45 180.0
-3 1 7 308.19 7.96 17.35 180.0
-2 1 7 755.16 12.85 27.22 180.0
-1 1 7 0.00 0.93 1.11 0.0
0 1 7 293.25 5.76 17.80 180.0
1 1 7 196.06 4.72 13.26 180.0
2 1 7 832.08 12.91 29.23 180.0
3 1 7 766.12 13.07 28.03 180.0
4 1 7 35.00 2.75 5.64 0.0
5 1 7 547.81 13.89 23.13 180.0
6 1 7 30.61 3.61 4.80 0.0
7 1 7 52.75 5.56 8.10 0.0
8 1 7 10.10 2.87 4.73 0.0
9 1 7 153.75 8.06 13.68 180.0
10 1 7 15.95 3.56 2.38 0.0
-10 2 7 218.74 13.52 14.36 180.0
-9 2 7 104.14 8.63 9.70 180.0
-8 2 7 12.72 3.93 4.57 180.0
-7 2 7 0.00 2.16 1.86 180.0
-6 2 7 16.41 2.95 3.50 180.0
-5 2 7 1735.32 29.51 41.23 180.0
-4 2 7 0.76 1.39 1.48 180.0
-3 2 7 21.98 2.36 4.19 180.0
-2 2 7 6.39 1.55 2.26 0.0
-1 2 7 93.81 3.25 10.03 0.0
0 2 7 0.08 0.61 0.68 0.0
1 2 7 358.66 7.61 18.52 0.0
2 2 7 371.29 7.79 18.20 180.0
3 2 7 1404.60 20.93 36.53 0.0
4 2 7 552.12 10.70 22.73 180.0
5 2 7 403.25 9.14 20.01 0.0
6 2 7 29.26 6.94 5.01 0.0
7 2 7 191.15 6.06 14.55 180.0
8 2 7 112.55 5.37 10.44 0.0
9 2 7 486.84 17.55 22.96 180.0
10 2 7 25.80 5.41 5.94 180.0
-10 3 7 3.21 4.30 1.40 0.0
-9 3 7 0.00 4.03 0.35 180.0
-8 3 7 625.31 19.34 24.65 180.0
-7 3 7 6.16 2.56 2.29 0.0
-6 3 7 8.05 2.15 3.57 0.0
-5 3 7 133.28 5.93 11.52 0.0
-4 3 7 60.07 3.62 8.21 180.0
-3 3 7 4.98 2.36 1.62 180.0
-2 3 7 6.41 1.99 3.56 0.0
-1 3 7 2456.60 40.11 49.13 0.0
0 3 7 1380.01 21.10 36.44 180.0
1 3 7 2123.86 27.68 44.22 180.0
2 3 7 677.50 11.49 25.87 180.0
3 3 7 1802.97 31.19 41.53 0.0
4 3 7 181.18 6.67 13.02 0.0
5 3 7 6.69 2.21 2.39 180.0
6 3 7 184.38 5.43 13.88 180.0
7 3 7 130.31 6.50 10.38 0.0
8 3 7 514.98 14.60 23.36 0.0
9 3 7 10.08 4.50 4.92 180.0
-9 4 7 1.39 3.54 0.36 180.0
-8 4 7 114.48 8.23 10.06 0.0
-7 4 7 100.52 7.66 9.61 180.0
-6 4 7 455.13 12.83 21.39 0.0
-5 4 7 570.78 13.61 24.31 0.0
-4 4 7 175.07 4.84 13.02 0.0
-3 4 7 28.13 4.37 4.76 0.0
-2 4 7 867.31 21.25 29.16 180.0
-1 4 7 3618.83 44.65 60.25 180.0
0 4 7 701.09 13.38 25.00 0.0
1 4 7 356.73 8.12 18.20 180.0
2 4 7 447.15 8.22 20.85 180.0
3 4 7 147.58 6.35 11.96 180.0
4 4 7 97.75 6.27 10.24 0.0
5 4 7 335.03 9.61 18.60 180.0
6 4 7 580.34 20.80 23.06 0.0
7 4 7 323.85 18.00 17.82 180.0
8 4 7 2.65 3.60 2.30 0.0
9 4 7 3.80 4.18 1.77 180.0
-9 5 7 0.00 6.18 3.51 0.0
-8 5 7 401.61 15.14 20.41 180.0
-7 5 7 152.37 10.92 12.05 0.0
-6 5 7 94.96 5.97 10.28 0.0
-5 5 7 193.25 6.29 13.93 0.0
-4 5 7 183.65 5.37 13.56 0.0
-3 5 7 462.06 16.80 22.03 180.0
-2 5 7 2041.80 39.14 45.39 0.0
-1 5 7 2057.73 34.38 46.08 0.0
0 5 7 40.89 3.10 6.54 0.0
1 5 7 0.15 1.08 0.48 180.0
2 5 7 1.17 1.60 0.85 180.0
3 5 7 3.48 2.31 2.10 180.0
4 5 7 237.59 9.22 15.55 0.0
5 5 7 138.13 12.68 11.23 0.0
6 5 7 3719.42 72.57 60.14 180.0
7 5 7 719.45 29.04 27.61 0.0
8 5 7 33.55 7.07 6.05 0.0
9 5 7 30.73 6.88 5.94 0.0
-9 6 7 0.00 4.85 1.75 180.0
-8 6 7 24.94 4.75 5.77 0.0
-7 6 7 236.54 9.96 15.71 180.0
-6 6 7 1.77 2.71 1.02 0.0
-5 6 7 195.85 7.33 14.22 0.0
-4 6 7 4.99 3.16 1.16 0.0
-3 6 7 940.48 26.26 31.97 180.0
-2 6 7 162.01 5.36 13.02 0.0
-1 6 7 22.46 2.43 4.90 180.0
0 6 7 1161.56 18.85 34.61 0.0
1 6 7 170.77 6.34 13.36 180.0
2 6 7 6.18 2.11 2.40 0.0
3 6 7 489.23 12.60 22.09 180.0
4 6 7 409.18 11.76 20.23 0.0
5 6 7 403.16 18.13 20.34 0.0
6 6 7 107.25 11.13 10.28 0.0
7 6 7 1317.96 43.19 35.92 180.0
8 6 7 25.85 7.30 4.82 180.0
-8 7 7 3.55 3.43 1.68 0.0
-7 7 7 1.39 6.49 0.08 180.0
-6 7 7 63.70 4.89 7.06 0.0
-5 7 7 29.35 4.30 5.35 180.0
-4 7 7 887.42 18.31 30.15 0.0
-3 7 7 1870.55 30.34 43.59 180.0
-2 7 7 263.38 8.26 16.12 180.0
-1 7 7 603.44 13.20 24.88 0.0
0 7 7 62.07 5.10 7.98 180.0
1 7 7 72.20 5.70 8.56 180.0
2 7 7 11.86 2.80 3.52 0.0
3 7 7 5.93 2.70 0.76 0.0
4 7 7 369.88 11.46 18.86 0.0
5 7 7 497.19 21.15 22.35 0.0
6 7 7 59.12 8.64 7.73 0.0
7 7 7 745.96 31.98 27.49 0.0
8 7 7 71.38 10.04 9.41 180.0
-7 8 7 10.13 4.76 2.82 0.0
-6 8 7 61.01 6.10 7.31 180.0
-5 8 7 0.65 2.50 0.54 180.0
-4 8 7 492.64 13.05 22.80 0.0
-3 8 7 10.21 2.92 3.26 0.0
-2 8 7 5.82 2.90 2.20 180.0
-1 8 7 885.96 17.97 30.00 180.0
0 8 7 0.38 2.67 2.15 0.0
1 8 7 31.81 4.80 5.70 0.0
2 8 7 19.75 3.19 3.81 180.0
3 8 7 2.30 2.87 0.63 180.0
4 8 7 106.98 9.09 10.00 0.0
5 8 7 7.06 7.01 1.84 180.0
6 8 7 15.61 6.22 5.13 0.0
7 8 7 59.09 9.83 8.85 0.0
-6 9 7 16.52 6.26 4.84 0.0
-5 9 7 165.96 13.13 13.25 180.0
-4 9 7 6.06 3.30 3.59 0.0
-3 9 7 113.71 7.33 11.19 0.0
-2 9 7 179.20 10.07 13.54 0.0
-1 9 7 698.86 18.07 26.14 0.0
0 9 7 493.68 15.85 22.18 180.0
1 9 7 28.75 5.22 4.73 180.0
2 9 7 28.28 4.90 7.08 0.0
3 9 7 1.32 2.71 1.63 0.0
4 9 7 242.27 11.62 15.54 0.0
5 9 7 516.49 23.78 23.10 180.0
6 9 7 77.44 10.70 8.17 180.0
-5 10 7 9.50 4.76 2.09 0.0
-4 10 7 0.00 2.87 1.09 0.0
-3 10 7 0.00 3.12 2.18 0.0
-2 10 7 9.24 3.78 3.56 0.0
-1 10 7 119.04 9.19 11.42 180.0
0 10 7 7.60 3.28 2.34 0.0
1 10 7 123.14 9.37 11.12 0.0
2 10 7 0.00 2.97 0.64 0.0
3 10 7 95.09 6.90 9.80 0.0
4 10 7 649.90 21.34 24.70 0.0
5 10 7 22.14 8.12 6.18 180.0
-3 11 7 227.26 11.61 15.41 180.0
-2 11 7 11.95 3.88 3.99 0.0
-1 11 7 0.00 4.16 2.74 180.0
0 11 7 2.97 4.14 1.13 0.0
1 11 7 21.59 4.99 6.63 0.0
2 11 7 23.45 4.93 5.61 0.0
3 11 7 198.85 15.01 14.16 180.0
-10 0 8 64.57 10.82 6.09 0.0
-9 0 8 25.76 6.54 4.55 180.0
-8 0 8 167.99 13.81 12.28 0.0
-7 0 8 157.22 12.98 13.24 180.0
-6 0 8 60.61 8.46 7.26 0.0
-5 0 8 635.89 24.36 25.21 180.0
-4 0 8 1602.64 36.33 39.67 180.0
-3 0 8 3.89 1.90 0.84 0.0
-2 0 8 52.64 4.48 6.59 180.0
-1 0 8 5072.88 88.43 72.90 0.0
0 0 8 498.91 17.21 21.34 0.0
1 0 8 2243.90 59.05 48.37 0.0
2 0 8 2892.82 80.11 53.25 0.0
3 0 8 1808.60 43.50 41.91 0.0
4 0 8 814.22 20.14 29.26 0.0
5 0 8 169.84 9.60 12.65 180.0
6 0 8 9.59 4.96 3.63 0.0
7 0 8 71.92 10.29 7.75 0.0
8 0 8 39.55 7.18 8.07 180.0
9 0 8 0.00 3.41 1.65 180.0
10 0 8 57.57 13.82 7.86 0.0
-10 1 8 23.49 4.48 5.01 180.0
-9 1 8 21.56 4.48 4.90 0.0
-8 1 8 6.17 3.82 3.91 0.0
-7 1 8 25.45 4.39 5.71 180.0
-6 1 8 166.57 8.57 13.32 180.0
-5 1 8 46.45 4.22 6.46 0.0
-4 1 8 880.52 17.92 28.66 180.0
-3 1 8 117.77 4.57 10.66 180.0
-2 1 8 600.06 11.53 25.07 0.0
-1 1 8 1408.04 27.20 37.28 180.0
0 1 8 433.39 12.34 20.37 0.0
1 1 8 3.62 1.54 1.63 180.0
2 1 8 503.57 10.34 21.80 180.0
3 1 8 65.79 3.85 8.15 0.0
4 1 8 66.50 4.05 7.86 0.0
5 1 8 158.42 5.85 12.78 180.0
6 1 8 107.10 5.65 9.41 0.0
7 1 8 92.46 7.75 9.82 0.0
8 1 8 43.77 5.08 6.82 0.0
9 1 8 11.10 2.81 3.04 180.0
10 1 8 23.52 5.13 3.90 180.0
-10 2 8 24.88 5.50 5.15 0.0
-9 2 8 95.45 11.67 9.41 0.0
-8 2 8 103.55 9.15 10.60 0.0
-7 2 8 16.88 5.28 4.28 180.0
-6 2 8 0.00 1.49 0.71 0.0
-5 2 8 495.95 13.31 22.12 0.0
-4 2 8 599.05 13.38 24.27 0.0
-3 2 8 25.12 1.92 4.99 180.0
-2 2 8 307.97 7.06 17.40 0.0
-1 2 8 38.66 2.52 6.04 180.0
0 2 8 626.29 12.46 24.64 180.0
1 2 8 50.57 3.02 6.66 0.0
2 2 8 313.67 7.50 16.71 0.0
3 2 8 105.55 4.25 11.03 180.0
4 2 8 350.73 8.86 17.80 180.0
5 2 8 0.00 2.23 1.15 180.0
6 2 8 89.88 5.18 9.83 180.0
7 2 8 476.28 11.76 22.07 0.0
8 2 8 81.18 6.31 9.10 0.0
9 2 8 0.00 2.61 0.89 0.0
-10 3 8 186.03 12.05 14.01 180.0
-9 3 8 181.71 11.28 12.84 180.0
-8 3 8 9.68 4.01 4.45 0.0
-7 3 8 187.44 9.75 13.59 180.0
-6 3 8 59.16 4.88 7.79 180.0
-5 3 8 315.26 9.43 16.79 0.0
-4 3 8 37.99 3.79 6.60 0.0
-3 3 8 3.24 2.81 0.94 0.0
-2 3 8 391.15 12.91 19.04 0.0
-1 3 8 6.58 0.89 2.42 180.0
0 3 8 779.98 14.30 25.99 0.0
1 3 8 98.44 4.34 10.57 0.0
2 3 8 1981.40 26.86 43.21 180.0
3 3 8 609.47 13.91 24.29 0.0
4 3 8 520.86 18.59 22.68 180.0
5 3 8 613.70 14.53 24.14 180.0
6 3 8 26.74 2.20 5.14 0.0
7 3 8 281.89 7.01 17.16 180.0
8 3 8 24.47 5.03 5.93 180.0
9 3 8 0.00 3.63 1.62 0.0
-9 4 8 0.00 3.58 0.68 180.0
-8 4 8 92.04 8.34 9.45 180.0
-7 4 8 156.23 9.47 12.88 0.0
-6 4 8 2.84 2.03 2.81 180.0
-5 4 8 2.21 1.61 2.30 180.0
-4 4 8 576.76 19.35 24.50 180.0
-3 4 8 2.43 2.06 1.45 0.0
-2 4 8 0.13 1.41 1.12 180.0
-1 4 8 3.08 1.16 1.32 180.0
0 4 8 429.60 9.96 21.14 0.0
1 4 8 77.08 3.97 8.87 180.0
2 4 8 537.00 13.55 21.48 180.0
3 4 8 255.76 9.10 15.60 0.0
4 4 8 38.33 3.74 6.71 180.0
5 4 8 93.07 4.91 9.60 0.0
6 4 8 936.46 28.16 29.97 180.0
7 4 8 8.82 6.42 2.15 180.0
8 4 8 13.48 5.93 3.52 180.0
9 4 8 3.28 4.59 0.64 0.0
-9 5 8 64.23 7.42 8.84 180.0
-8 5 8 0.00 3.01 0.30 180.0
-7 5 8 255.71 9.66 16.41 180.0
-6 5 8 60.05 5.07 7.27 0.0
-5 5 8 259.76 6.74 16.61 0.0
-4 5 8 804.72 24.46 28.43 180.0
-3 5 8 11.06 3.11 3.70 180.0
-2 5 8 245.05 10.92 16.40 180.0
-1 5 8 250.69 5.95 15.76 180.0
0 5 8 0.00 1.48 0.21 180.0
1 5 8 551.57 12.23 22.02 0.0
2 5 8 1224.18 21.44 34.70 180.0
3 5 8 2.42 1.99 1.00 180.0
4 5 8 257.54 7.96 16.29 180.0
5 5 8 471.46 10.37 21.80 0.0
6 5 8 531.22 21.12 22.71 0.0
7 5 8 0.00 4.65 0.21 0.0
8 5 8 86.11 11.93 9.21 180.0
9 5 8 205.71 14.71 12.69 0.0
-8 6 8 78.89 7.75 8.44 180.0
-7 6 8 23.95 6.27 5.51 0.0
-6 6 8 39.32 5.28 7.31 180.0
-5 6 8 7.68 3.88 2.33 0.0
-4 6 8 2115.85 47.25 45.15 180.0
-3 6 8 401.66 15.43 20.80 0.0
-2 6 8 915.00 30.67 30.45 180.0
-1 6 8 143.83 5.00 12.10 0.0
0 6 8 2.59 1.68 2.01 180.0
1 6 8 65.26 4.08 8.55 180.0
2 6 8 107.66 7.31 10.90 180.0
3 6 8 499.36 13.20 22.59 0.0
4 6 8 605.60 15.60 24.11 180.0
5 6 8 8.88 2.47 2.80 180.0
6 6 8 18.27 7.04 4.16 180.0
7 6 8 163.60 15.60 12.96 180.0
8 6 8 16.26 5.61 3.57 180.0
-8 7 8 21.59 6.46 3.65 0.0
-7 7 8 0.00 3.12 0.64 180.0
-6 7 8 87.52 4.68 8.98 180.0
-5 7 8 60.72 8.13 8.87 0.0
-4 7 8 1376.70 36.54 36.78 180.0
-3 7 8 928.39 26.08 30.56 0.0
-2 7 8 1067.05 19.32 33.10 0.0
-1 7 8 164.60 6.13 13.45 180.0
0 7 8 21.43 3.12 5.39 0.0
1 7 8 54.94 4.94 6.91 180.0
2 7 8 10.40 2.34 3.69 0.0
3 7 8 4.70 3.34 3.48 0.0
4 7 8 164.58 8.00 13.13 180.0
5 7 8 269.84 15.36 14.90 180.0
6 7 8 11.33 5.23 4.76 0.0
7 7 8 301.56 20.76 16.09 0.0
-7 8 8 146.91 13.53 12.17 180.0
-6 8 8 0.00 3.39 0.71 0.0
-5 8 8 204.40 13.98 13.99 0.0
-4 8 8 57.65 7.21 7.20 180.0
-3 8 8 193.59 7.70 14.30 180.0
-2 8 8 69.28 4.28 8.56 0.0
-1 8 8 156.18 10.90 12.85 0.0
0 8 8 397.62 14.62 19.67 180.0
1 8 8 192.80 8.96 13.92 180.0
2 8 8 94.39 5.92 9.50 180.0
3 8 8 313.83 20.53 17.10 0.0
4 8 8 93.90 13.12 8.47 180.0
5 8 8 9.71 8.08 2.29 180.0
6 8 8 8.55 5.39 4.54 0.0
7 8 8 9.18 6.63 3.34 180.0
-6 9 8 15.36 6.18 4.54 180.0
-5 9 8 18.06 5.00 2.95 180.0
-4 9 8 148.79 9.25 12.55 0.0
-3 9 8 86.84 4.73 9.19 0.0
-2 9 8 84.01 5.65 9.83 0.0
-1 9 8 262.18 11.51 15.64 0.0
0 9 8 0.00 2.97 1.65 0.0
1 9 8 88.72 7.82 9.40 180.0
2 9 8 60.27 6.62 8.30 0.0
3 9 8 282.89 13.43 16.54 0.0
4 9 8 33.28 5.39 6.20 180.0
5 9 8 344.34 19.53 19.05 180.0
6 9 8 0.00 6.24 1.34 0.0
-5 10 8 28.86 6.20 5.83 180.0
-4 10 8 4.44 3.73 3.03 180.0
-3 10 8 81.58 6.66 9.57 180.0
-2 10 8 13.09 3.96 4.64 0.0
-1 10 8 91.27 7.97 9.33 0.0
0 10 8 231.52 11.27 15.46 0.0
1 10 8 288.51 13.51 17.51 180.0
2 10 8 87.12 6.77 8.92 180.0
3 10 8 74.96 8.34 8.77 0.0
4 10 8 361.86 17.51 18.67 0.0
-3 11 8 30.62 7.36 6.87 180.0
-2 11 8 0.00 5.32 0.71 180.0
-1 11 8 10.00 7.35 4.36 180.0
0 11 8 16.00 4.88 4.56 0.0
1 11 8 32.59 9.90 5.72 0.0
2 11 8 151.64 9.64 11.59 180.0
-10 1 9 0.00 3.87 2.07 0.0
-9 1 9 3.26 4.63 4.20 180.0
-8 1 9 0.00 2.44 1.32 180.0
-7 1 9 8.05 3.19 0.27 0.0
-6 1 9 147.98 8.45 12.07 0.0
-5 1 9 3.82 2.17 3.79 180.0
-4 1 9 1.65 2.04 0.66 180.0
-3 1 9 1.22 1.10 0.34 0.0
-2 1 9 8.58 1.71 3.02 0.0
-1 1 9 733.67 15.83 27.49 0.0
0 1 9 6594.39 102.47 79.54 180.0
1 1 9 283.12 7.93 16.91 0.0
2 1 9 270.52 8.47 16.20 0.0
3 1 9 636.11 14.31 24.42 0.0
4 1 9 46.53 3.92 7.93 180.0
5 1 9 170.06 6.30 12.91 180.0
6 1 9 33.73 4.42 6.57 180.0
7 1 9 390.44 14.23 20.96 0.0
8 1 9 103.12 10.13 10.10 180.0
9 1 9 149.64 7.68 11.79 180.0
-9 2 9 45.45 6.11 6.47 0.0
-8 2 9 12.28 3.76 4.18 0.0
-7 2 9 7.69 4.90 3.55 0.0
-6 2 9 547.80 14.46 22.90 0.0
-5 2 9 55.28 4.45 7.64 0.0
-4 2 9 630.14 13.98 25.37 0.0
-3 2 9 100.98 4.12 9.75 180.0
-2 2 9 162.75 5.14 13.45 0.0
-1 2 9 922.31 21.17 30.09 0.0
0 2 9 43.78 3.11 6.51 180.0
1 2 9 9.39 1.69 2.14 180.0
2 2 9 0.00 1.24 1.16 180.0
3 2 9 8.00 1.63 1.03 180.0
4 2 9 264.76 7.04 16.43 180.0
5 2 9 13.16 2.86 3.90 180.0
6 2 9 5.79 2.20 2.92 180.0
7 2 9 367.52 10.14 20.39 0.0
8 2 9 15.39 2.73 3.83 0.0
9 2 9 20.20 6.85 5.05 180.0
-9 3 9 7.89 6.49 1.71 180.0
-8 3 9 437.32 16.22 21.18 180.0
-7 3 9 5.07 2.77 1.88 180.0
-6 3 9 14.85 3.42 3.73 0.0
-5 3 9 1698.99 29.22 40.53 0.0
-4 3 9 342.46 14.20 18.59 180.0
-3 3 9 6.64 2.45 2.31 180.0
-2 3 9 0.00 1.38 0.87 0.0
-1 3 9 260.53 7.63 16.53 0.0
0 3 9 28.52 2.70 3.60 180.0
1 3 9 939.32 17.04 30.30 180.0
2 3 9 666.85 14.45 26.34 180.0
3 3 9 167.98 5.51 12.31 0.0
4 3 9 448.12 9.91 21.11 0.0
5 3 9 12.62 3.32 4.02 180.0
6 3 9 181.45 4.97 13.92 180.0
7 3 9 396.33 10.97 20.83 0.0
8 3 9 9.22 4.65 3.86 180.0
9 3 9 11.17 5.69 5.90 180.0
-9 4 9 65.79 7.70 9.19 0.0
-8 4 9 0.00 2.82 0.63 0.0
-7 4 9 22.81 3.58 3.96 0.0
-6 4 9 33.22 3.43 5.53 180.0
-5 4 9 261.97 12.97 16.51 0.0
-4 4 9 57.00 6.92 6.74 180.0
-3 4 9 435.41 15.19 20.86 180.0
-2 4 9 18.93 3.45 4.82 0.0
-1 4 9 0.00 1.46 0.20 180.0
0 4 9 631.05 13.13 24.51 0.0
1 4 9 766.89 15.05 27.01 0.0
2 4 9 188.06 6.78 13.37 0.0
3 4 9 392.14 12.16 19.99 0.0
4 4 9 598.08 15.79 24.80 0.0
5 4 9 625.89 15.39 25.24 0.0
6 4 9 4.71 3.63 2.31 180.0
7 4 9 236.09 20.54 15.18 180.0
8 4 9 13.48 7.27 4.44 180.0
9 4 9 8.39 4.98 3.76 180.0
-9 5 9 90.77 8.57 9.88 180.0
-8 5 9 13.57 4.26 4.49 0.0
-7 5 9 239.05 10.41 14.27 0.0
-6 5 9 2.67 2.43 1.56 180.0
-5 5 9 249.91 13.18 15.19 0.0
-4 5 9 123.66 9.93 10.60 180.0
-3 5 9 2833.87 59.37 53.66 180.0
-2 5 9 553.48 17.70 23.48 0.0
-1 5 9 64.27 2.45 8.54 180.0
0 5 9 1.65 2.61 0.06 180.0
1 5 9 400.51 10.30 19.21 180.0
2 5 9 44.87 3.38 6.81 180.0
3 5 9 504.89 14.88 22.20 0.0
4 5 9 1103.25 23.97 32.82 0.0
5 5 9 792.45 16.09 28.44 180.0
6 5 9 220.01 13.68 14.48 0.0
7 5 9 259.37 15.06 16.29 0.0
8 5 9 0.00 8.53 0.49 0.0
-8 6 9 1.26 3.61 0.24 180.0
-7 6 9 6.46 4.04 2.07 180.0
-6 6 9 97.37 10.28 10.48 180.0
-5 6 9 233.93 13.77 15.51 0.0
-4 6 9 4.20 2.76 1.85 180.0
-3 6 9 836.54 24.14 27.29 0.0
-2 6 9 2259.56 70.76 48.67 180.0
-1 6 9 0.73 1.16 1.22 180.0
0 6 9 280.49 9.21 16.79 0.0
1 6 9 288.59 8.16 16.59 0.0
2 6 9 171.60 6.53 13.37 180.0
3 6 9 209.56 10.58 14.81 180.0
4 6 9 57.81 5.26 7.36 0.0
5 6 9 2.46 2.03 1.16 180.0
6 6 9 28.48 5.90 5.04 180.0
7 6 9 5.32 4.81 3.65 0.0
8 6 9 40.82 8.76 6.69 0.0
-7 7 9 14.97 6.05 4.23 180.0
-6 7 9 15.70 5.33 5.59 0.0
-5 7 9 23.80 5.45 4.20 0.0
-4 7 9 42.19 6.24 6.73 180.0
-3 7 9 24.60 4.89 4.92 0.0
-2 7 9 4319.81 74.33 65.24 0.0
-1 7 9 124.16 4.99 11.73 180.0
0 7 9 16.98 3.26 4.09 180.0
1 7 9 8.90 2.85 3.44 0.0
2 7 9 33.94 3.75 5.86 0.0
3 7 9 81.74 8.69 8.90 0.0
4 7 9 154.93 8.30 13.08 0.0
5 7 9 845.22 18.93 29.31 180.0
6 7 9 0.00 5.25 0.19 0.0
7 7 9 58.57 9.54 7.94 180.0
-7 8 9 48.61 8.58 7.46 180.0
-6 8 9 2.21 5.60 3.01 180.0
-5 8 9 209.85 13.67 14.92 0.0
-4 8 9 816.78 25.91 28.76 180.0
-3 8 9 0.00 2.79 2.03 180.0
-2 8 9 295.83 11.12 17.81 180.0
-1 8 9 408.79 12.01 20.20 0.0
0 8 9 0.00 2.69 0.05 0.0
1 8 9 49.78 5.09 6.61 180.0
2 8 9 107.29 8.00 10.53 180.0
3 8 9 441.61 17.49 21.21 0.0
4 8 9 9.85 4.34 3.10 180.0
5 8 9 9.47 3.16 3.88 0.0
6 8 9 453.62 22.17 21.12 180.0
-6 9 9 20.07 8.55 2.68 0.0
-5 9 9 234.54 16.00 15.39 0.0
-4 9 9 222.22 16.08 13.97 180.0
-3 9 9 172.04 12.36 12.57 180.0
-2 9 9 49.91 3.43 5.72 180.0
-1 9 9 3.21 2.24 0.59 0.0
0 9 9 19.92 5.30 3.95 0.0
1 9 9 0.00 3.20 2.02 0.0
2 9 9 504.33 22.59 22.54 180.0
3 9 9 27.36 5.26 5.03 0.0
4 9 9 0.00 4.49 2.18 0.0
5 9 9 55.36 9.78 8.05 0.0
-4 10 9 81.96 9.85 8.18 180.0
-3 10 9 18.69 8.86 4.98 180.0
-2 10 9 3.05 3.10 2.54 180.0
-1 10 9 151.88 9.70 11.90 180.0
0 10 9 12.70 3.85 3.11 180.0
1 10 9 78.72 7.99 8.53 180.0
2 10 9 236.60 11.72 15.07 180.0
3 10 9 485.07 19.45 21.30 0.0
4 10 9 198.87 16.20 14.31 180.0
-2 11 9 1.93 4.19 0.99 180.0
-1 11 9 35.79 5.92 5.68 0.0
0 11 9 6.71 3.87 4.42 180.0
1 11 9 45.06 5.52 7.71 0.0
-9 0 10 269.32 27.49 16.56 0.0
-8 0 10 18.16 6.55 4.58 180.0
-7 0 10 32.12 6.74 5.00 180.0
-6 0 10 411.36 20.69 19.93 0.0
-5 0 10 49.92 7.97 7.02 0.0
-4 0 10 0.00 2.18 0.59 180.0
-3 0 10 48.39 4.98 7.43 0.0
-2 0 10 173.78 9.20 13.78 0.0
-1 0 10 1.85 2.55 0.78 180.0
0 0 10 1181.56 47.25 33.39 180.0
1 0 10 61.17 6.65 7.29 180.0
2 0 10 262.46 13.65 16.22 180.0
3 0 10 75.48 7.99 8.60 180.0
4 0 10 1996.27 51.01 43.74 180.0
5 0 10 1662.53 39.90 40.89 180.0
6 0 10 0.88 3.88 1.31 180.0
7 0 10 4.70 4.42 2.21 180.0
8 0 10 878.26 34.56 32.03 0.0
9 0 10 3.88 6.48 1.97 180.0
-9 1 10 49.04 6.41 7.29 0.0
-8 1 10 100.27 9.08 10.08 180.0
-7 1 10 192.25 10.32 13.90 180.0
-6 1 10 12.41 4.65 3.54 0.0
-5 1 10 0.00 2.05 0.35 0.0
-4 1 10 28.14 3.11 5.62 0.0
-3 1 10 179.18 6.59 13.81 180.0
-2 1 10 9.24 1.91 3.58 0.0
-1 1 10 325.19 8.78 17.93 0.0
0 1 10 410.58 13.05 20.12 0.0
1 1 10 196.42 7.05 13.89 180.0
2 1 10 854.11 17.77 29.15 180.0
3 1 10 4.99 2.05 1.08 0.0
4 1 10 570.30 14.08 23.79 180.0
5 1 10 13.47 2.44 3.63 0.0
6 1 10 24.12 3.78 4.07 180.0
7 1 10 329.82 13.28 17.44 180.0
8 1 10 6.05 3.83 1.33 180.0
9 1 10 41.99 7.13 7.11 0.0
-9 2 10 73.10 8.41 8.46 180.0
-8 2 10 25.09 4.36 5.22 180.0
-7 2 10 208.81 10.56 15.22 180.0
-6 2 10 27.71 3.66 4.88 180.0
-5 2 10 657.16 15.86 25.51 180.0
-4 2 10 16.34 2.01 4.53 180.0
-3 2 10 42.13 2.89 6.74 180.0
-2 2 10 269.14 7.44 16.67 0.0
-1 2 10 187.27 7.30 13.53 0.0
0 2 10 27.75 3.05 4.33 0.0
1 2 10 164.74 6.17 11.59 180.0
2 2 10 2.67 1.42 0.86 0.0
3 2 10 13.22 2.34 3.44 180.0
4 2 10 1274.96 21.71 35.70 0.0
5 2 10 525.52 13.07 23.31 180.0
6 2 10 30.61 3.73 6.00 0.0
7 2 10 9.03 3.39 1.59 0.0
8 2 10 9.99 3.63 2.16 0.0
9 2 10 21.25 5.65 4.89 180.0
-9 3 10 109.42 9.39 11.44 0.0
-8 3 10 122.81 10.17 11.07 180.0
-7 3 10 289.37 12.08 17.20 180.0
-6 3 10 563.84 14.49 23.24 0.0
-5 3 10 34.96 3.32 6.12 180.0
-4 3 10 2.58 2.74 2.88 180.0
-3 3 10 298.97 12.17 17.81 180.0
-2 3 10 1645.09 33.70 39.81 180.0
-1 3 10 527.99 14.68 23.07 180.0
0 3 10 2.32 1.30 0.31 0.0
1 3 10 474.81 11.27 22.35 180.0
2 3 10 147.85 6.29 12.53 180.0
3 3 10 194.48 7.07 14.14 180.0
4 3 10 510.63 10.67 21.84 180.0
5 3 10 1969.96 46.42 45.10 0.0
6 3 10 58.90 3.80 8.12 180.0
7 3 10 4.03 2.18 0.97 180.0
8 3 10 0.96 5.61 3.01 180.0
9 3 10 0.00 5.41 1.27 180.0
-9 4 10 4.62 4.70 2.49 0.0
-8 4 10 62.09 6.53 8.11 0.0
-7 4 10 123.94 6.83 11.44 180.0
-6 4 10 62.50 4.10 8.35 180.0
-5 4 10 12.94 3.16 2.79 0.0
-4 4 10 593.16 22.55 24.44 0.0
-3 4 10 283.46 18.63 17.27 180.0
-2 4 10 34.86 4.70 6.41 0.0
-1 4 10 6.41 1.37 2.73 180.0
0 4 10 223.62 7.66 15.64 0.0
1 4 10 202.51 7.12 14.23 180.0
2 4 10 352.17 10.30 18.66 0.0
3 4 10 982.80 21.04 31.18 180.0
4 4 10 59.65 5.16 6.59 0.0
5 4 10 2.84 2.35 1.18 180.0
6 4 10 54.07 5.97 6.94 0.0
7 4 10 221.62 8.45 15.22 0.0
8 4 10 19.88 7.48 6.24 180.0
-8 5 10 9.21 8.94 4.95 0.0
-7 5 10 79.00 6.45 8.58 180.0
-6 5 10 13.43 4.65 3.60 0.0
-5 5 10 530.42 20.62 22.66 180.0
-4 5 10 351.42 14.75 19.26 0.0
-3 5 10 1387.83 41.47 37.21 0.0
-2 5 10 177.07 10.13 12.99 180.0
-1 5 10 92.57 7.84 9.82 180.0
0 5 10 6.72 1.97 1.97 180.0
1 5 10 185.20 6.89 12.83 180.0
2 5 10 731.91 16.12 26.66 0.0
3 5 10 9.00 3.36 3.79 180.0
4 5 10 575.57 16.12 24.87 180.0
5 5 10 45.31 5.76 6.90 0.0
6 5 10 87.74 6.60 9.70 180.0
7 5 10 57.14 8.67 9.04 0.0
8 5 10 75.04 11.51 8.39 180.0
-8 6 10 60.97 9.07 6.57 180.0
-7 6 10 102.92 10.97 10.04 0.0
-6 6 10 100.45 10.70 10.10 0.0
-5 6 10 5.01 3.93 2.16 180.0
-4 6 10 0.00 2.41 0.19 0.0
-3 6 10 46.90 6.50 6.75 180.0
-2 6 10 180.32 10.57 13.17 0.0
-1 6 10 295.38 13.07 17.21 0.0
0 6 10 14.98 2.83 3.31 0.0
1 6 10 58.15 3.89 7.01 180.0
2 6 10 101.66 5.19 10.36 0.0
3 6 10 47.10 5.97 6.79 0.0
4 6 10 54.12 6.38 7.52 180.0
5 6 10 75.22 5.51 9.07 0.0
6 6 10 414.45 19.96 19.89 180.0
7 6 10 134.22 16.44 11.88 0.0
-7 7 10 0.00 4.56 1.33 180.0
-6 7 10 21.00 6.21 5.88 0.0
-5 7 10 0.00 5.18 0.92 180.0
-4 7 10 32.96 7.13 6.01 180.0
-3 7 10 375.87 16.25 19.27 0.0
-2 7 10 24.21 4.75 4.70 180.0
-1 7 10 14.48 2.09 3.82 0.0
0 7 10 66.16 5.10 7.83 0.0
1 7 10 38.45 3.84 5.54 180.0
2 7 10 66.08 4.51 7.46 180.0
3 7 10 9.62 3.68 2.30 180.0
4 7 10 0.69 4.88 1.68 180.0
5 7 10 13.05 3.52 3.14 180.0
6 7 10 593.31 25.11 23.73 0.0
7 7 10 4.85 5.59 2.97 180.0
-6 8 10 319.40 17.10 16.68 0.0
-5 8 10 0.00 5.13 2.44 180.0
-4 8 10 83.55 9.24 10.36 180.0
-3 8 10 0.00 4.59 0.51 0.0
-2 8 10 98.78 9.97 9.83 0.0
-1 8 10 584.42 13.68 25.18 0.0
0 8 10 309.23 10.77 17.81 180.0
1 8 10 15.90 4.11 4.43 180.0
2 8 10 190.26 7.76 13.46 180.0
3 8 10 20.30 7.07 5.15 0.0
4 8 10 337.34 14.50 18.10 0.0
5 8 10 0.00 5.05 1.11 180.0
6 8 10 228.36 18.73 14.11 180.0
-5 9 10 379.90 18.22 19.05 0.0
-4 9 10 197.16 20.54 15.32 180.0
-3 9 10 92.25 10.02 10.71 0.0
-2 9 10 5.65 4.02 3.82 180.0
-1 9 10 70.11 6.08 8.99 180.0
0 9 10 50.00 5.62 7.97 180.0
1 9 10 36.56 5.83 5.71 180.0
2 9 10 3.90 3.20 2.81 0.0
3 9 10 3.38 3.69 2.10 180.0
4 9 10 132.21 10.66 11.66 0.0
5 9 10 263.56 19.05 16.17 0.0
-4 10 10 51.98 8.36 7.86 180.0
-3 10 10 71.64 9.93 8.91 180.0
-2 10 10 25.95 6.50 5.70 180.0
-1 10 10 52.24 7.14 6.76 0.0
0 10 10 18.64 6.34 4.98 180.0
1 10 10 6.46 4.26 3.99 180.0
2 10 10 42.32 6.05 7.40 0.0
3 10 10 59.65 7.04 8.04 0.0
-9 1 11 97.92 9.15 10.82 180.0
-8 1 11 300.38 13.65 17.66 0.0
-7 1 11 73.09 7.15 8.01 0.0
-6 1 11 169.86 9.51 13.28 0.0
-5 1 11 0.00 2.33 0.44 180.0
-4 1 11 20.37 3.34 5.27 180.0
-3 1 11 299.56 9.15 17.47 180.0
-2 1 11 2089.18 34.11 45.58 0.0
-1 1 11 948.01 19.26 28.32 180.0
0 1 11 0.00 1.69 0.11 0.0
1 1 11 471.72 13.69 21.04 0.0
2 1 11 123.65 6.90 10.76 0.0
3 1 11 325.66 11.35 17.45 0.0
4 1 11 531.88 16.08 23.31 0.0
5 1 11 1064.14 21.23 32.95 180.0
6 1 11 213.84 9.58 14.58 0.0
7 1 11 11.35 3.62 3.60 0.0
8 1 11 0.00 5.48 0.44 180.0
9 1 11 0.00 4.56 1.94 0.0
-9 2 11 98.43 9.74 9.53 0.0
-8 2 11 193.55 10.91 13.87 180.0
-7 2 11 2.07 2.62 2.29 180.0
-6 2 11 116.45 7.65 10.91 180.0
-5 2 11 110.73 6.56 10.13 180.0
-4 2 11 345.93 12.45 18.64 180.0
-3 2 11 129.63 4.99 10.87 180.0
-2 2 11 169.81 7.37 12.61 0.0
-1 2 11 0.00 1.37 0.10 180.0
0 2 11 229.49 8.03 15.19 0.0
1 2 11 315.22 10.90 16.39 0.0
2 2 11 0.65 1.75 1.82 0.0
3 2 11 76.05 5.39 8.68 0.0
4 2 11 256.32 10.08 16.15 180.0
5 2 11 1135.99 19.99 33.18 0.0
6 2 11 5.98 3.30 3.06 180.0
7 2 11 0.00 2.74 0.17 180.0
8 2 11 11.46 4.67 3.74 180.0
-9 3 11 0.00 4.16 3.13 180.0
-8 3 11 37.04 5.15 5.87 0.0
-7 3 11 36.94 5.02 6.31 180.0
-6 3 11 61.14 4.37 6.44 0.0
-5 3 11 3.76 1.96 1.81 180.0
-4 3 11 177.51 9.77 13.19 180.0
-3 3 11 39.94 5.28 6.20 0.0
-2 3 11 210.54 10.18 14.82 0.0
-1 3 11 102.98 4.95 10.12 180.0
0 3 11 330.08 9.81 17.56 180.0
1 3 11 71.20 4.65 8.15 180.0
2 3 11 158.48 7.15 13.46 0.0
3 3 11 1715.08 29.51 40.67 0.0
4 3 11 768.01 14.95 27.65 180.0
5 3 11 179.06 6.44 14.03 180.0
6 3 11 746.02 18.62 28.03 0.0
7 3 11 55.57 5.06 6.60 0.0
8 3 11 113.47 8.94 10.73 180.0
-8 4 11 31.20 4.92 5.22 180.0
-7 4 11 50.52 5.09 6.86 180.0
-6 4 11 143.47 11.92 12.06 0.0
-5 4 11 423.93 17.95 20.65 0.0
-4 4 11 0.00 2.48 0.83 0.0
-3 4 11 608.51 19.44 24.55 0.0
-2 4 11 463.40 16.23 21.37 180.0
-1 4 11 70.58 5.09 8.78 180.0
0 4 11 7.14 2.15 3.13 0.0
1 4 11 179.18 6.97 14.06 0.0
2 4 11 312.11 10.03 17.85 180.0
3 4 11 58.95 5.00 8.21 0.0
4 4 11 204.93 10.84 14.16 180.0
5 4 11 672.82 20.31 25.27 180.0
6 4 11 221.96 8.70 14.85 0.0
7 4 11 90.34 7.40 10.24 0.0
8 4 11 0.00 5.67 1.59 180.0
-8 5 11 31.11 6.53 5.37 180.0
-7 5 11 26.86 5.70 5.03 180.0
-6 5 11 106.95 11.04 10.61 0.0
-5 5 11 101.50 10.38 9.28 0.0
-4 5 11 1783.55 39.81 42.70 180.0
-3 5 11 9.82 3.96 3.97 0.0
-2 5 11 405.98 15.63 19.99 0.0
-1 5 11 0.77 3.69 1.05 180.0
0 5 11 48.11 4.07 6.57 0.0
1 5 11 299.34 9.28 17.33 180.0
2 5 11 449.07 12.24 21.08 0.0
3 5 11 28.04 4.42 5.84 0.0
4 5 11 70.50 11.20 8.82 180.0
5 5 11 525.98 15.03 22.67 180.0
6 5 11 301.06 12.52 17.11 180.0
7 5 11 2.99 4.92 3.76 180.0
8 5 11 30.83 9.49 7.00 180.0
-7 6 11 122.06 15.36 11.62 180.0
-6 6 11 0.00 4.63 0.71 180.0
-5 6 11 24.86 6.04 5.87 180.0
-4 6 11 54.78 7.46 7.57 180.0
-3 6 11 159.58 10.56 12.35 180.0
-2 6 11 0.34 3.00 1.13 0.0
-1 6 11 1203.80 32.45 34.84 0.0
0 6 11 109.34 5.79 10.68 0.0
1 6 11 249.04 8.84 16.26 180.0
2 6 11 33.29 3.51 6.72 0.0
3 6 11 55.10 6.81 7.45 0.0
4 6 11 51.06 6.71 6.73 0.0
5 6 11 125.73 7.25 10.80 180.0
6 6 11 88.60 11.03 9.63 180.0
7 6 11 9.39 5.93 3.99 180.0
-7 7 11 9.00 6.52 3.84 0.0
-6 7 11 340.63 17.91 17.59 0.0
-5 7 11 29.83 6.22 6.18 180.0
-4 7 11 325.40 15.38 17.70 180.0
-3 7 11 242.39 13.47 14.74 180.0
-2 7 11 338.90 15.22 17.93 180.0
-1 7 11 87.07 9.08 8.63 180.0
0 7 11 102.57 6.23 10.64 0.0
1 7 11 1521.47 27.04 39.66 180.0
2 7 11 233.47 12.02 15.62 180.0
3 7 11 8.88 3.84 3.74 0.0
4 7 11 4.63 5.13 2.02 0.0
5 7 11 77.29 7.68 8.18 0.0
6 7 11 54.94 9.54 8.77 0.0
-6 8 11 238.26 15.72 15.25 0.0
-5 8 11 115.37 11.33 12.44 180.0
-4 8 11 152.44 12.23 12.71 0.0
-3 8 11 158.81 12.49 13.21 180.0
-2 8 11 3.35 3.48 1.81 180.0
-1 8 11 0.00 3.48 0.91 0.0
0 8 11 289.26 10.24 17.45 0.0
1 8 11 181.94 10.07 14.20 180.0
2 8 11 4.54 4.07 2.15 0.0
3 8 11 147.41 10.85 13.37 180.0
4 8 11 11.13 4.39 4.26 0.0
5 8 11 24.45 4.52 5.12 180.0
-5 9 11 74.65 9.03 10.05 180.0
-4 9 11 2.39 4.75 3.84 0.0
-3 9 11 434.53 23.89 22.22 0.0
-2 9 11 0.00 5.00 0.09 0.0
-1 9 11 0.00 1.88 1.19 180.0
0 9 11 6.35 3.09 2.73 0.0
1 9 11 9.50 4.92 1.29 0.0
2 9 11 0.76 4.21 0.85 0.0
3 9 11 73.13 8.87 8.12 0.0
4 9 11 297.98 14.44 17.05 180.0
-3 10 11 14.10 5.46 4.16 180.0
-2 10 11 136.48 13.84 11.56 0.0
-1 10 11 7.54 8.65 3.87 180.0
0 10 11 5.52 3.79 2.82 0.0
1 10 11 25.05 11.72 4.78 180.0
2 10 11 145.43 13.39 11.37 0.0
-9 0 12 73.03 18.14 8.78 180.0
-8 0 12 57.26 10.09 7.68 180.0
-7 0 12 9.00 5.07 3.09 180.0
-6 0 12 5.24 7.14 0.87 180.0
-5 0 12 789.74 25.76 29.24 180.0
-4 0 12 404.75 16.72 20.72 180.0
-3 0 12 470.31 18.30 22.43 180.0
-2 0 12 79.90 7.56 9.29 180.0
-1 0 12 683.26 25.23 24.82 0.0
0 0 12 347.36 17.42 17.80 180.0
1 0 12 70.44 7.75 7.92 180.0
2 0 12 785.41 27.81 26.18 180.0
3 0 12 3369.96 78.49 56.89 0.0
4 0 12 361.45 18.49 18.68 0.0
5 0 12 324.36 15.42 17.79 180.0
6 0 12 97.73 9.03 9.65 180.0
7 0 12 42.76 8.05 6.04 0.0
8 0 12 85.44 11.87 8.98 0.0
-9 1 12 150.40 10.86 11.60 0.0
-8 1 12 0.00 3.32 0.18 0.0
-7 1 12 0.00 4.44 0.36 180.0
-6 1 12 82.69 7.63 9.32 180.0
-5 1 12 63.50 5.28 8.24 0.0
-4 1 12 8.81 2.68 3.39 180.0
-3 1 12 1.32 2.76 1.16 0.0
-2 1 12 0.00 2.47 1.30 180.0
-1 1 12 686.51 16.25 25.57 180.0
0 1 12 347.37 11.91 18.07 0.0
1 1 12 249.83 10.80 15.79 0.0
2 1 12 0.00 1.77 0.39 0.0
3 1 12 693.40 18.51 26.30 180.0
4 1 12 439.34 14.38 20.43 0.0
5 1 12 22.18 3.59 4.46 0.0
6 1 12 60.48 5.96 7.99 0.0
7 1 12 38.78 5.52 4.89 0.0
8 1 12 15.84 4.87 5.38 0.0
-9 2 12 2.57 4.45 0.99 180.0
-8 2 12 81.15 8.55 8.28 180.0
-7 2 12 0.00 3.53 0.09 0.0
-6 2 12 73.89 6.03 9.23 180.0
-5 2 12 798.59 19.74 28.58 0.0
-4 2 12 192.12 10.22 12.53 0.0
-3 2 12 14.10 2.49 3.52 180.0
-2 2 12 499.51 12.51 22.20 0.0
-1 2 12 167.51 6.82 12.05 180.0
0 2 12 1004.96 23.80 30.85 180.0
1 2 12 135.53 7.40 11.26 180.0
2 2 12 131.03 7.72 11.55 180.0
3 2 12 133.36 7.41 11.72 180.0
4 2 12 242.18 8.89 16.01 180.0
5 2 12 179.13 6.96 14.38 180.0
6 2 12 76.69 6.55 9.15 0.0
7 2 12 205.91 10.07 15.41 0.0
8 2 12 0.00 5.26 0.85 0.0
-8 3 12 46.19 6.41 6.68 180.0
-7 3 12 29.76 3.63 5.81 0.0
-6 3 12 55.99 4.07 7.82 180.0
-5 3 12 0.16 3.00 1.30 0.0
-4 3 12 1813.05 38.87 42.31 0.0
-3 3 12 144.51 9.25 12.39 180.0
-2 3 12 198.41 11.16 13.82 0.0
-1 3 12 79.25 4.38 8.38 180.0
0 3 12 613.31 19.54 24.43 0.0
1 3 12 186.32 8.65 14.10 0.0
2 3 12 498.79 13.71 22.39 0.0
3 3 12 199.56 8.58 14.23 180.0
4 3 12 516.86 13.20 22.77 0.0
5 3 12 95.02 8.23 9.85 180.0
6 3 12 9.64 4.16 2.24 0.0
7 3 12 57.30 6.72 7.79 180.0
8 3 12 6.13 9.05 0.80 180.0
-8 4 12 14.55 6.04 4.96 180.0
-7 4 12 69.33 10.17 9.11 0.0
-6 4 12 28.11 5.99 5.14 180.0
-5 4 12 177.75 11.00 13.32 0.0
-4 4 12 258.91 12.77 16.37 180.0
-3 4 12 149.58 10.21 12.33 0.0
-2 4 12 775.68 22.46 26.39 0.0
-1 4 12 39.98 3.62 6.89 180.0
0 4 12 59.91 4.69 7.40 180.0
1 4 12 0.00 1.83 0.60 0.0
2 4 12 14.68 3.11 4.25 0.0
3 4 12 0.00 2.47 0.27 0.0
4 4 12 156.84 10.18 12.01 0.0
5 4 12 116.75 9.96 10.35 180.0
6 4 12 79.40 7.71 9.33 0.0
7 4 12 13.44 4.14 4.00 0.0
8 4 12 23.44 7.91 5.67 180.0
-8 5 12 17.27 8.41 3.56 0.0
-7 5 12 33.35 6.41 5.57 0.0
-6 5 12 480.55 26.31 21.36 0.0
-5 5 12 55.01 7.40 8.32 180.0
-4 5 12 443.21 18.87 21.31 0.0
-3 5 12 1232.09 31.33 34.92 180.0
-2 5 12 0.00 2.91 0.21 180.0
-1 5 12 3.63 3.21 3.37 180.0
0 5 12 102.29 6.17 10.02 180.0
1 5 12 90.59 6.00 9.86 180.0
2 5 12 38.95 4.29 6.83 0.0
3 5 12 77.14 4.56 9.50 180.0
4 5 12 360.46 15.81 19.39 0.0
5 5 12 19.86 4.60 5.25 0.0
6 5 12 196.46 11.33 13.97 0.0
7 5 12 0.00 8.28 2.71 180.0
-7 6 12 0.00 6.64 1.47 180.0
-6 6 12 90.38 9.94 9.94 0.0
-5 6 12 94.48 9.77 9.47 0.0
-4 6 12 200.50 12.79 14.06 180.0
-3 6 12 0.00 3.33 0.39 180.0
-2 6 12 6.62 3.38 2.85 180.0
-1 6 12 176.60 11.79 12.88 0.0
0 6 12 86.66 5.39 8.27 0.0
1 6 12 18.57 3.71 4.07 0.0
2 6 12 201.38 9.23 14.81 180.0
3 6 12 306.47 14.49 18.36 0.0
4 6 12 179.85 13.78 12.52 0.0
5 6 12 2.80 4.54 2.01 180.0
6 6 12 35.74 6.64 6.72 0.0
7 6 12 0.26 4.31 2.48 0.0
-6 7 12 0.00 5.86 1.52 180.0
-5 7 12 11.62 4.97 4.51 180.0
-4 7 12 0.00 4.10 2.46 180.0
-3 7 12 204.85 12.91 14.30 0.0
-2 7 12 190.76 12.40 13.76 180.0
-1 7 12 19.19 5.56 5.43 180.0
0 7 12 11.41 2.94 4.31 180.0
1 7 12 42.22 5.62 8.33 0.0
2 7 12 41.88 6.46 6.72 0.0
3 7 12 71.59 7.40 9.43 180.0
4 7 12 0.00 3.84 0.97 0.0
5 7 12 38.40 8.46 4.82 180.0
6 7 12 32.68 8.45 7.74 0.0
-5 8 12 85.29 9.92 8.84 0.0
-4 8 12 37.75 7.76 6.21 0.0
-3 8 12 253.35 14.72 16.77 180.0
-2 8 12 339.91 16.24 18.43 0.0
-1 8 12 0.00 3.76 2.09 0.0
0 8 12 6.12 3.18 2.14 0.0
1 8 12 24.34 4.88 4.82 180.0
2 8 12 10.58 4.64 2.80 180.0
3 8 12 10.68 5.93 4.24 0.0
4 8 12 0.00 4.86 1.59 0.0
5 8 12 0.00 4.85 0.71 0.0
-4 9 12 233.00 15.92 15.44 0.0
-3 9 12 47.61 8.17 7.91 0.0
-2 9 12 347.43 16.97 19.93 180.0
-1 9 12 1.79 4.19 0.46 180.0
0 9 12 24.26 3.62 4.53 0.0
1 9 12 2.55 3.26 1.53 180.0
2 9 12 12.86 8.89 3.34 0.0
3 9 12 46.27 7.94 8.02 0.0
-1 10 12 1.05 4.65 0.62 180.0
0 10 12 4.66 5.55 4.25 180.0
1 10 12 10.90 4.73 3.41 180.0
-8 1 13 52.86 8.30 8.17 0.0
-7 1 13 43.81 6.47 6.63 180.0
-6 1 13 12.59 3.24 4.64 180.0
-5 1 13 148.87 7.50 12.71 180.0
-4 1 13 20.14 2.88 4.45 180.0
-3 1 13 254.86 9.39 15.68 0.0
-2 1 13 3.09 2.21 0.40 0.0
-1 1 13 122.57 6.71 11.20 180.0
0 1 13 213.55 9.36 14.09 0.0
1 1 13 79.27 6.61 8.46 0.0
2 1 13 96.75 6.90 9.56 0.0
3 1 13 785.78 20.54 28.06 0.0
4 1 13 1986.23 38.44 43.60 180.0
5 1 13 16.75 4.54 3.93 0.0
6 1 13 93.02 6.89 9.49 0.0
7 1 13 14.66 4.37 4.95 180.0
8 1 13 3.25 5.19 0.47 180.0
-8 2 13 4.51 3.97 0.68 180.0
-7 2 13 2.83 2.79 0.48 0.0
-6 2 13 4.41 2.37 1.53 0.0
-5 2 13 543.65 13.20 22.29 180.0
-4 2 13 1213.33 22.24 34.47 0.0
-3 2 13 32.62 4.22 6.29 0.0
-2 2 13 10.41 2.18 2.54 180.0
-1 2 13 384.22 11.46 19.04 180.0
0 2 13 5.39 2.31 2.83 0.0
1 2 13 31.24 4.53 5.57 180.0
2 2 13 37.23 4.89 5.64 0.0
3 2 13 954.25 23.23 30.38 180.0
4 2 13 1257.92 27.01 35.22 180.0
5 2 13 94.92 6.02 9.50 180.0
6 2 13 20.32 4.11 3.98 180.0
7 2 13 302.92 13.94 18.11 0.0
8 2 13 83.32 9.77 7.88 180.0
-8 3 13 25.95 6.41 4.47 180.0
-7 3 13 0.00 3.60 1.29 0.0
-6 3 13 288.77 23.03 17.16 0.0
-5 3 13 214.71 11.79 14.78 180.0
-4 3 13 1242.78 31.08 34.63 180.0
-3 3 13 1697.34 37.42 40.37 0.0
-2 3 13 113.35 10.22 9.21 0.0
-1 3 13 46.52 3.99 6.74 0.0
0 3 13 90.51 5.54 10.05 180.0
1 3 13 169.01 8.71 12.97 180.0
2 3 13 129.18 7.74 11.48 0.0
3 3 13 34.81 4.14 6.04 0.0
4 3 13 412.09 11.99 20.46 180.0
5 3 13 2.97 3.19 1.51 180.0
6 3 13 45.84 7.19 7.59 180.0
7 3 13 18.17 8.28 3.32 0.0
-8 4 13 77.47 10.32 9.31 180.0
-7 4 13 0.00 3.01 2.14 180.0
-6 4 13 51.66 7.08 7.41 180.0
-5 4 13 26.19 5.16 5.32 180.0
-4 4 13 135.94 10.54 11.42 180.0
-3 4 13 212.56 11.60 14.37 180.0
-2 4 13 38.32 5.57 6.29 0.0
-1 4 13 33.00 3.54 5.59 180.0
0 4 13 119.98 6.32 11.77 180.0
1 4 13 293.11 11.64 17.07 180.0
2 4 13 65.19 5.58 8.01 0.0
3 4 13 204.18 8.21 13.31 0.0
4 4 13 43.49 2.86 7.28 180.0
5 4 13 183.53 11.40 13.41 0.0
6 4 13 49.57 6.91 7.31 180.0
7 4 13 0.32 3.89 0.49 180.0
-7 5 13 538.20 23.35 22.28 0.0
-6 5 13 0.00 3.37 2.32 0.0
-5 5 13 4.18 3.99 3.80 180.0
-4 5 13 219.10 12.61 15.22 180.0
-3 5 13 102.83 9.77 9.96 180.0
-2 5 13 44.98 6.84 5.85 180.0
-1 5 13 15.24 4.62 4.54 0.0
0 5 13 85.85 5.46 9.63 180.0
1 5 13 23.24 4.01 4.80 180.0
2 5 13 82.53 6.80 9.19 0.0
3 5 13 16.97 3.25 2.95 180.0
4 5 13 14.38 5.05 2.68 180.0
5 5 13 17.39 4.90 5.92 180.0
6 5 13 11.65 5.98 4.43 0.0
7 5 13 68.27 9.24 6.47 0.0
-6 6 13 69.26 9.40 8.27 0.0
-5 6 13 9.87 5.05 3.55 0.0
-4 6 13 25.24 6.03 5.75 0.0
-3 6 13 2.60 3.77 0.53 180.0
-2 6 13 78.27 8.16 8.00 180.0
-1 6 13 329.77 16.05 18.34 0.0
0 6 13 50.80 4.50 7.81 180.0
1 6 13 6.97 5.98 3.37 0.0
2 6 13 274.77 8.93 16.57 180.0
3 6 13 123.12 10.28 11.34 180.0
4 6 13 63.16 7.80 8.67 180.0
5 6 13 21.68 5.71 4.99 180.0
6 6 13 97.39 8.92 9.83 0.0
-6 7 13 90.26 10.41 10.37 180.0
-5 7 13 11.62 5.00 3.62 0.0
-4 7 13 44.26 7.55 6.20 0.0
-3 7 13 48.10 7.09 7.66 0.0
-2 7 13 4.89 4.98 2.64 0.0
-1 7 13 151.78 12.01 12.64 0.0
0 7 13 0.00 2.37 0.78 180.0
1 7 13 194.04 10.49 13.30 0.0
2 7 13 206.53 8.26 15.23 0.0
3 7 13 103.85 9.48 10.35 180.0
4 7 13 3.17 5.22 3.62 180.0
5 7 13 11.02 4.39 3.26 180.0
-5 8 13 0.00 7.42 2.39 180.0
-4 8 13 0.00 4.24 0.18 0.0
-3 8 13 53.48 8.02 6.10 0.0
-2 8 13 100.23 11.48 10.93 0.0
-1 8 13 169.28 12.24 12.55 0.0
0 8 13 12.65 3.53 5.08 180.0
1 8 13 0.00 3.66 1.38 180.0
2 8 13 44.31 5.03 6.91 0.0
3 8 13 61.19 10.60 7.60 0.0
4 8 13 11.33 4.87 2.02 0.0
-3 9 13 29.55 6.30 5.55 180.0
-2 9 13 118.59 12.80 12.26 180.0
-1 9 13 183.69 14.02 14.35 0.0
0 9 13 145.62 16.55 10.41 180.0
1 9 13 34.62 7.54 7.89 180.0
2 9 13 99.27 11.59 9.41 180.0
-8 0 14 16.07 7.16 4.97 0.0
-7 0 14 17.61 6.01 3.90 0.0
-6 0 14 365.28 17.47 18.97 0.0
-5 0 14 1558.18 41.02 39.17 0.0
-4 0 14 186.75 23.10 13.58 180.0
-3 0 14 396.03 20.18 18.35 0.0
-2 0 14 213.95 18.72 15.03 0.0
-1 0 14 69.86 9.14 7.43 180.0
0 0 14 132.97 10.70 10.96 180.0
1 0 14 23.97 6.13 5.57 0.0
2 0 14 97.52 10.14 10.18 0.0
3 0 14 1257.70 40.42 34.79 0.0
4 0 14 4010.82 94.04 61.69 180.0
5 0 14 0.00 4.08 1.09 0.0
6 0 14 62.69 8.78 7.65 0.0
7 0 14 56.27 10.61 9.61 0.0
-8 1 14 0.34 3.88 1.66 0.0
-7 1 14 32.70 4.85 5.08 0.0
-6 1 14 253.32 10.79 15.90 180.0
-5 1 14 100.30 6.39 9.22 0.0
-4 1 14 23.69 3.72 4.94 180.0
-3 1 14 68.90 5.56 8.83 0.0
-2 1 14 1.36 2.52 3.18 0.0
-1 1 14 191.74 9.01 12.89 0.0
0 1 14 180.53 9.12 13.73 0.0
1 1 14 6.67 3.43 0.72 180.0
2 1 14 112.23 7.82 10.42 180.0
3 1 14 975.60 24.29 30.08 0.0
4 1 14 487.20 16.34 22.04 180.0
5 1 14 177.07 9.15 13.41 180.0
6 1 14 12.87 3.56 3.10 180.0
7 1 14 44.31 5.81 6.46 0.0
-8 2 14 5.94 4.15 2.62 0.0
-7 2 14 10.15 3.88 3.77 0.0
-6 2 14 16.43 3.98 4.04 0.0
-5 2 14 43.86 3.69 5.80 180.0
-4 2 14 1073.55 20.32 31.53 180.0
-3 2 14 313.88 9.58 17.03 0.0
-2 2 14 193.15 10.21 13.68 0.0
-1 2 14 15.58 5.89 4.37 180.0
0 2 14 248.76 10.56 15.73 180.0
1 2 14 13.20 3.60 3.76 180.0
2 2 14 6.55 2.83 2.31 180.0
3 2 14 2681.55 48.50 51.01 0.0
4 2 14 98.82 7.83 9.80 0.0
5 2 14 79.39 6.76 8.44 180.0
6 2 14 18.51 4.46 5.04 0.0
7 2 14 59.15 6.38 7.22 0.0
-7 3 14 32.64 7.35 7.04 0.0
-6 3 14 10.66 5.59 3.86 180.0
-5 3 14 676.60 22.58 25.25 0.0
-4 3 14 232.96 12.37 15.11 180.0
-3 3 14 3.42 2.28 1.52 0.0
-2 3 14 314.06 9.72 17.20 180.0
-1 3 14 1.04 1.93 0.28 180.0
0 3 14 36.82 3.65 5.61 0.0
1 3 14 0.00 2.24 0.48 180.0
2 3 14 117.75 8.12 11.34 180.0
3 3 14 295.69 12.18 17.00 0.0
4 3 14 0.00 2.16 0.94 180.0
5 3 14 123.43 6.17 10.51 0.0
6 3 14 5.56 3.11 1.43 180.0
7 3 14 26.69 5.97 6.03 0.0
-7 4 14 8.97 5.81 4.19 180.0
-6 4 14 97.49 11.08 9.38 0.0
-5 4 14 13.44 4.87 3.71 0.0
-4 4 14 178.24 12.17 12.92 180.0
-3 4 14 14.68 4.50 3.61 0.0
-2 4 14 91.36 9.84 9.70 180.0
-1 4 14 36.60 4.83 5.88 180.0
0 4 14 17.39 2.81 4.51 0.0
1 4 14 199.72 9.97 15.12 180.0
2 4 14 14.75 3.67 3.71 180.0
3 4 14 0.00 2.95 2.89 0.0
4 4 14 17.87 3.15 4.80 0.0
5 4 14 6.43 3.75 3.56 180.0
6 4 14 18.70 5.92 4.51 0.0
-6 5 14 78.09 9.56 9.89 180.0
-5 5 14 27.23 6.11 5.79 0.0
-4 5 14 64.33 8.17 7.94 0.0
-3 5 14 72.89 8.07 8.65 0.0
-2 5 14 50.39 7.39 7.38 180.0
-1 5 14 0.00 3.96 0.30 0.0
0 5 14 157.73 7.37 13.44 0.0
1 5 14 505.87 16.71 23.06 0.0
2 5 14 112.21 8.56 10.05 0.0
3 5 14 2.70 6.24 0.42 0.0
4 5 14 14.46 4.88 3.50 180.0
5 5 14 34.30 6.06 5.89 0.0
6 5 14 0.00 4.20 0.47 0.0
-6 6 14 107.68 12.66 11.02 0.0
-5 6 14 0.87 7.28 0.45 180.0
-4 6 14 12.25 4.42 3.86 180.0
-3 6 14 6.55 4.94 2.49 180.0
-2 6 14 35.70 6.74 5.82 180.0
-1 6 14 125.34 11.27 11.30 180.0
0 6 14 96.05 6.11 11.17 0.0
1 6 14 106.44 8.38 12.04 180.0
2 6 14 223.82 13.96 15.04 0.0
3 6 14 18.43 4.92 4.08 180.0
4 6 14 409.31 18.39 19.88 180.0
5 6 14 4.11 4.38 3.57 0.0
-5 7 14 26.69 6.23 5.76 180.0
-4 7 14 10.18 4.55 4.22 180.0
-3 7 14 30.15 8.18 5.46 180.0
-2 7 14 0.00 5.43 2.39 180.0
-1 7 14 44.01 7.41 5.40 0.0
0 7 14 15.68 3.70 2.32 0.0
1 7 14 119.51 9.57 11.51 0.0
2 7 14 108.91 8.39 10.68 180.0
3 7 14 53.04 11.96 6.55 0.0
4 7 14 68.80 8.88 8.16 180.0
-4 8 14 4.15 5.55 2.21 180.0
-3 8 14 4.32 5.60 3.43 180.0
-2 8 14 384.29 19.44 18.79 0.0
-1 8 14 13.23 5.87 1.13 180.0
0 8 14 152.00 15.36 13.14 180.0
1 8 14 17.11 4.75 3.70 180.0
2 8 14 6.32 4.60 0.57 180.0
3 8 14 7.14 6.65 2.34 0.0
-1 9 14 101.30 10.83 11.51 0.0
0 9 14 235.89 15.12 16.02 180.0
-7 1 15 9.18 3.89 4.08 0.0
-6 1 15 10.21 3.79 0.68 180.0
-5 1 15 560.69 15.19 22.98 180.0
-4 1 15 68.14 5.68 7.41 0.0
-3 1 15 0.03 2.64 2.50 0.0
-2 1 15 66.24 6.23 8.15 0.0
-1 1 15 134.71 8.54 11.88 180.0
0 1 15 203.56 9.96 14.75 180.0
1 1 15 193.84 9.58 13.49 180.0
2 1 15 452.55 15.61 21.32 0.0
3 1 15 1348.01 31.71 35.88 180.0
4 1 15 0.00 4.07 0.32 0.0
5 1 15 47.29 6.40 7.60 180.0
6 1 15 9.23 3.75 3.61 180.0
7 1 15 41.13 6.92 5.55 180.0
-7 2 15 37.44 6.96 7.06 0.0
-6 2 15 393.36 16.81 19.90 180.0
-5 2 15 0.65 2.56 2.03 180.0
-4 2 15 177.83 9.24 13.32 180.0
-3 2 15 94.28 6.64 9.52 180.0
-2 2 15 248.36 9.10 15.05 0.0
-1 2 15 56.19 4.93 7.70 180.0
0 2 15 56.40 5.96 7.48 180.0
1 2 15 273.91 11.62 15.75 180.0
2 2 15 1152.44 27.53 31.85 0.0
3 2 15 6.57 2.98 1.47 180.0
4 2 15 2.88 4.26 1.98 0.0
5 2 15 0.86 3.36 1.25 0.0
6 2 15 21.92 7.25 5.93 0.0
-7 3 15 30.50 6.93 5.77 180.0
-6 3 15 0.44 3.51 0.99 0.0
-5 3 15 298.64 14.72 17.00 180.0
-4 3 15 294.51 14.39 17.61 0.0
-3 3 15 11.59 5.27 2.55 0.0
-2 3 15 20.20 4.22 4.79 180.0
-1 3 15 141.94 7.34 10.32 0.0
0 3 15 16.82 3.55 3.51 0.0
1 3 15 296.76 12.41 17.26 180.0
2 3 15 4.54 3.91 0.20 180.0
3 3 15 0.00 2.74 1.86 0.0
4 3 15 116.15 8.04 10.46 180.0
5 3 15 50.42 5.44 6.91 0.0
6 3 15 56.14 7.63 7.57 0.0
-6 4 15 17.22 5.03 5.28 0.0
-5 4 15 354.68 16.73 18.16 0.0
-4 4 15 235.60 13.43 14.80 0.0
-3 4 15 251.72 14.70 15.75 0.0
-2 4 15 102.53 9.61 9.06 180.0
-1 4 15 435.01 15.18 21.25 180.0
0 4 15 0.00 2.35 0.75 0.0
1 4 15 300.06 12.68 18.32 0.0
2 4 15 291.33 12.77 17.33 180.0
3 4 15 42.33 4.69 5.68 180.0
4 4 15 98.49 7.82 10.01 180.0
5 4 15 0.00 4.34 0.87 180.0
6 4 15 191.93 12.77 14.22 0.0
-6 5 15 11.08 5.73 2.22 0.0
-5 5 15 16.55 5.40 3.79 0.0
-4 5 15 61.18 8.48 8.59 180.0
-3 5 15 264.95 15.29 15.70 0.0
-2 5 15 50.16 7.15 6.08 0.0
-1 5 15 130.25 11.57 10.86 0.0
0 5 15 7.09 2.61 3.72 180.0
1 5 15 601.11 18.99 24.16 0.0
2 5 15 106.28 8.23 11.02 0.0
3 5 15 0.84 4.19 0.53 180.0
4 5 15 8.86 4.72 0.69 0.0
5 5 15 71.83 8.88 8.28 180.0
-5 6 15 28.53 6.55 5.48 180.0
-4 6 15 0.00 4.20 0.07 180.0
-3 6 15 12.71 5.10 4.00 0.0
-2 6 15 0.00 5.08 2.25 0.0
-1 6 15 0.00 5.44 0.17 0.0
0 6 15 74.22 4.97 8.84 180.0
1 6 15 0.00 4.30 1.79 0.0
2 6 15 61.20 6.48 6.70 0.0
3 6 15 25.93 9.39 5.90 0.0
4 6 15 5.73 6.15 3.90 180.0
-4 7 15 25.21 5.49 5.16 180.0
-3 7 15 1.28 4.44 2.11 0.0
-2 7 15 20.86 6.42 3.89 0.0
-1 7 15 13.85 5.75 3.96 180.0
0 7 15 41.68 8.23 7.58 180.0
1 7 15 0.30 3.62 1.97 180.0
2 7 15 56.42 6.26 7.74 180.0
3 7 15 0.00 3.79 1.64 0.0
-2 8 15 20.16 5.66 1.88 180.0
-1 8 15 6.10 5.40 2.25 0.0
0 8 15 29.71 8.00 6.40 180.0
1 8 15 224.03 14.50 14.97 180.0
2 8 15 4.71 4.73 2.43 0.0
-7 0 16 91.87 13.57 9.21 0.0
-6 0 16 1296.65 45.30 36.02 0.0
-5 0 16 5514.99 126.27 73.61 180.0
-4 0 16 175.62 15.24 13.19 180.0
-3 0 16 74.37 9.97 8.48 0.0
-2 0 16 162.51 13.74 12.57 0.0
-1 0 16 285.62 17.22 16.96 180.0
0 0 16 28.64 5.78 5.51 180.0
1 0 16 395.01 21.12 19.49 180.0
2 0 16 2683.57 82.70 50.74 0.0
3 0 16 1918.98 56.23 42.49 0.0
4 0 16 73.77 10.36 8.44 180.0
5 0 16 8.84 6.33 1.83 0.0
6 0 16 154.77 15.15 12.87 180.0
-7 1 16 154.72 11.62 12.39 180.0
-6 1 16 48.49 8.20 7.17 0.0
-5 1 16 51.25 6.09 5.97 0.0
-4 1 16 560.79 16.32 23.50 180.0
-3 1 16 9.89 3.85 2.45 180.0
-2 1 16 28.34 4.88 5.00 180.0
-1 1 16 66.98 6.77 8.54 0.0
0 1 16 11.71 3.68 3.61 180.0
1 1 16 9.74 3.86 3.38 180.0
2 1 16 9.50 3.34 3.08 180.0
3 1 16 87.79 8.44 9.68 180.0
4 1 16 16.75 7.12 4.72 0.0
5 1 16 0.00 4.13 1.48 0.0
6 1 16 13.37 3.73 3.85 180.0
-6 2 16 334.97 15.56 18.15 0.0
-5 2 16 15.99 7.25 5.66 180.0
-4 2 16 36.18 5.44 6.48 0.0
-3 2 16 40.49 5.87 6.13 0.0
-2 2 16 49.07 5.03 7.11 0.0
-1 2 16 15.23 3.27 3.86 0.0
0 2 16 21.96 3.84 4.18 0.0
1 2 16 222.90 10.61 14.75 180.0
2 2 16 769.38 22.04 27.27 0.0
3 2 16 216.19 14.86 14.05 180.0
4 2 16 459.29 16.66 21.34 180.0
5 2 16 10.42 3.98 3.34 0.0
6 2 16 1.69 4.51 3.21 0.0
-6 3 16 84.24 9.32 9.35 180.0
-5 3 16 4.01 3.64 1.48 0.0
-4 3 16 13.05 4.87 3.38 0.0
-3 3 16 0.00 4.17 2.97 180.0
-2 3 16 11.31 4.94 4.48 180.0
-1 3 16 140.29 9.52 11.16 0.0
0 3 16 14.34 3.23 2.87 0.0
1 3 16 106.17 8.02 9.69 180.0
2 3 16 397.09 15.07 18.75 0.0
3 3 16 20.60 4.72 4.89 180.0
4 3 16 72.93 6.80 7.72 180.0
5 3 16 14.78 4.58 4.47 180.0
6 3 16 224.46 17.99 14.26 180.0
-6 4 16 0.00 4.05 0.48 180.0
-5 4 16 9.91 4.78 4.30 180.0
-4 4 16 6.35 4.93 2.85 180.0
-3 4 16 43.28 7.34 6.06 0.0
-2 4 16 160.75 12.80 12.81 180.0
-1 4 16 52.46 5.57 8.13 0.0
0 4 16 3.56 2.44 0.32 180.0
1 4 16 0.00 3.36 0.76 0.0
2 4 16 305.35 13.48 17.79 0.0
3 4 16 34.50 6.11 6.07 180.0
4 4 16 6.60 4.35 3.93 180.0
5 4 16 38.79 7.00 6.15 180.0
-5 5 16 51.75 10.68 8.23 180.0
-4 5 16 91.33 11.09 10.24 0.0
-3 5 16 13.81 5.15 3.82 180.0
-2 5 16 0.46 4.57 2.55 180.0
-1 5 16 11.23 5.22 3.88 180.0
0 5 16 40.49 9.19 4.87 180.0
1 5 16 220.34 11.30 15.10 180.0
2 5 16 0.00 3.39 1.22 0.0
3 5 16 65.81 6.64 8.52 180.0
4 5 16 58.25 7.91 8.05 180.0
-4 6 16 105.19 12.25 9.59 180.0
-3 6 16 7.78 6.28 3.73 0.0
-2 6 16 37.31 7.60 7.83 180.0
-1 6 16 23.24 6.21 5.47 180.0
0 6 16 82.88 9.58 8.74 180.0
1 6 16 0.79 6.45 0.34 0.0
2 6 16 44.83 6.19 6.66 0.0
3 6 16 13.68 5.59 3.35 0.0
-3 7 16 19.74 6.84 5.88 0.0
-2 7 16 0.00 4.97 1.19 0.0
-1 7 16 89.20 10.63 9.59 0.0
0 7 16 9.01 5.38 1.46 0.0
1 7 16 126.27 11.63 11.57 0.0
2 7 16 61.93 9.78 7.89 180.0
-6 1 17 188.35 14.66 13.49 180.0
-5 1 17 96.21 10.63 10.07 0.0
-4 1 17 2.81 3.01 0.79 180.0
-3 1 17 0.07 3.12 1.69 0.0
-2 1 17 3.59 2.74 0.78 180.0
-1 1 17 0.00 3.02 1.14 180.0
0 1 17 31.02 4.76 5.76 180.0
1 1 17 33.25 5.02 6.32 0.0
2 1 17 236.54 11.64 15.09 180.0
3 1 17 249.99 12.50 16.09 0.0
4 1 17 109.51 9.38 10.40 0.0
5 1 17 9.75 8.98 3.37 0.0
-6 2 17 161.75 13.55 12.46 0.0
-5 2 17 12.16 5.18 4.33 180.0
-4 2 17 335.08 17.03 17.89 0.0
-3 2 17 61.39 6.94 8.62 0.0
-2 2 17 0.00 5.32 0.25 180.0
-1 2 17 21.28 3.92 4.65 180.0
0 2 17 579.84 18.77 24.37 0.0
1 2 17 129.15 10.62 10.60 0.0
2 2 17 160.34 9.80 12.05 0.0
3 2 17 901.32 25.02 28.99 180.0
4 2 17 4.45 3.89 1.99 0.0
5 2 17 18.97 5.49 5.74 0.0
-5 3 17 44.67 8.09 6.44 180.0
-4 3 17 15.88 6.95 5.20 0.0
-3 3 17 136.46 12.20 11.65 0.0
-2 3 17 73.84 9.09 8.23 0.0
-1 3 17 0.00 2.83 1.51 180.0
0 3 17 266.49 12.36 16.66 180.0
1 3 17 0.38 6.56 0.04 0.0
2 3 17 31.27 5.52 6.57 0.0
3 3 17 96.33 8.56 10.08 180.0
4 3 17 44.89 5.81 6.20 180.0
5 3 17 2.23 4.77 1.01 180.0
-5 4 17 24.55 6.53 6.09 180.0
-4 4 17 1.55 5.78 1.24 0.0
-3 4 17 82.10 10.35 8.98 0.0
-2 4 17 1.80 4.44 1.63 180.0
-1 4 17 258.99 20.28 16.10 180.0
0 4 17 15.31 5.29 3.30 180.0
1 4 17 94.42 9.99 9.52 180.0
2 4 17 1225.04 30.52 35.03 0.0
3 4 17 119.41 10.92 11.07 0.0
4 4 17 46.03 6.83 7.53 0.0
-4 5 17 0.00 8.69 3.68 0.0
-3 5 17 146.67 14.07 11.06 180.0
-2 5 17 1.81 5.23 0.92 0.0
-1 5 17 93.73 11.28 9.59 180.0
0 5 17 48.38 7.48 7.28 180.0
1 5 17 101.11 8.94 10.20 180.0
2 5 17 80.92 8.00 8.54 0.0
3 5 17 10.38 5.90 3.27 180.0
-3 6 17 118.83 12.85 10.82 180.0
-2 6 17 0.00 5.37 4.51 180.0
-1 6 17 31.59 7.06 4.62 0.0
0 6 17 1.04 4.09 2.97 0.0
1 6 17 8.74 7.03 1.33 180.0
2 6 17 0.00 4.08 1.14 0.0
-5 0 18 0.32 4.84 0.58 0.0
-4 0 18 48.18 17.07 8.72 0.0
-3 0 18 47.01 8.33 7.39 180.0
-2 0 18 25.97 7.00 5.15 0.0
-1 0 18 249.95 19.38 16.00 0.0
0 0 18 0.19 6.13 1.25 180.0
1 0 18 44.36 8.42 5.96 180.0
2 0 18 262.54 17.76 15.87 0.0
3 0 18 974.27 45.38 30.29 180.0
4 0 18 156.82 15.98 13.27 180.0
-5 1 18 0.00 6.03 1.06 180.0
-4 1 18 1.55 3.38 0.93 0.0
-3 1 18 44.88 6.26 7.05 0.0
-2 1 18 0.00 4.76 1.31 180.0
-1 1 18 0.00 3.94 0.50 180.0
0 1 18 71.35 7.39 8.95 0.0
1 1 18 33.38 7.87 5.75 0.0
2 1 18 85.73 9.66 7.81 180.0
3 1 18 40.82 5.95 6.82 0.0
4 1 18 141.22 12.30 12.23 180.0
-5 2 18 702.45 27.03 25.20 180.0
-4 2 18 0.00 3.31 0.30 0.0
-3 2 18 20.75 6.20 6.14 0.0
-2 2 18 75.95 7.81 9.69 0.0
-1 2 18 21.73 5.12 5.08 180.0
0 2 18 719.50 21.90 26.65 180.0
1 2 18 248.12 12.30 15.35 0.0
2 2 18 50.03 6.32 6.56 0.0
3 2 18 8.33 4.16 3.78 180.0
4 2 18 1.23 7.09 0.73 180.0
-4 3 18 16.60 6.06 4.01 180.0
-3 3 18 3.18 4.58 1.99 0.0
-2 3 18 3.20 2.95 0.41 0.0
-1 3 18 7.32 3.57 3.53 180.0
0 3 18 580.70 19.62 23.70 180.0
1 3 18 6.93 4.24 1.93 180.0
2 3 18 115.83 9.74 10.32 180.0
3 3 18 22.13 6.95 3.31 180.0
4 3 18 23.65 5.30 4.45 0.0
-4 4 18 0.00 5.24 1.84 0.0
-3 4 18 67.81 8.91 7.47 0.0
-2 4 18 9.74 9.31 1.63 180.0
-1 4 18 0.00 4.91 5.34 0.0
0 4 18 280.60 16.19 16.49 180.0
1 4 18 387.78 15.34 18.65 0.0
2 4 18 0.00 5.81 2.76 0.0
3 4 18 130.92 10.15 11.11 180.0
-2 5 18 109.57 11.83 10.73 0.0
-1 5 18 0.00 5.29 3.00 0.0
0 5 18 129.11 13.26 12.47 180.0
1 5 18 3.96 7.78 0.22 180.0
2 5 18 221.84 12.19 13.77 0.0
-4 1 19 8.39 4.35 3.94 180.0
-3 1 19 5.42 3.97 1.15 0.0
-2 1 19 9.45 5.64 2.41 180.0
-1 1 19 32.63 4.96 5.44 0.0
0 1 19 8.91 7.40 1.56 180.0
1 1 19 3.73 4.50 0.41 180.0
2 1 19 28.50 5.84 5.17 0.0
3 1 19 150.83 11.37 12.17 0.0
-3 2 19 36.23 7.18 5.84 0.0
-2 2 19 323.96 19.70 17.44 180.0
-1 2 19 6.82 6.40 0.87 0.0
0 2 19 265.02 13.14 16.09 180.0
1 2 19 97.37 10.98 8.62 0.0
2 2 19 234.69 13.78 15.16 0.0
3 2 19 111.12 9.56 10.61 180.0
-3 3 19 27.94 6.92 5.34 0.0
-2 3 19 0.00 4.61 1.54 0.0
-1 3 19 23.61 4.04 5.01 180.0
0 3 19 3.82 4.36 1.03 180.0
1 3 19 73.99 7.90 8.84 180.0
2 3 19 41.48 7.60 6.49 0.0
-1 4 19 27.93 7.03 5.99 0.0
0 4 19 9.29 5.80 2.74 180.0
1 4 19 247.13 18.41 15.78 0.0
-2 0 20 32.27 9.90 7.14 0.0
-1 0 20 1645.91 53.58 39.53 180.0
0 0 20 27.60 7.93 5.71 180.0
1 0 20 0.94 5.91 0.58 0.0
-1 1 20 4.27 3.40 0.84 180.0
0 1 20 23.76 6.47 6.18 180.0
1 1 20 0.00 4.10 1.58 180.0
0 2 20 0.00 3.70 1.36 0.0
 
